# Supplementary material for: Plasma Lipid Profiling of Patients with Chronic Ocular Complications Caused by Stevens-Johnson Syndrome/Toxic Epidermal Necrolysis
Source: PLoS One. 2016 Nov 29;11(11):e0167402. doi: 10.1371/journal.pone.0167402 (PMC5127552; doi:10.1371/journal.pone.0167402)
Supplement: S1 Table — (XLSX) [file pone.0167402.s001.xlsx]

## Sheet: Sheet1
S1 Table. Lipid molecules in the plasma obtained from patients with SJS/TEN-associated chronic SOCs, patients with atopic dermatitis, and healthy volunteers in the screening study
A. phosphoglycerolipid in negative ion mode				C. neutral lipid in positive ion mode				D. Oxylipin in target mode
Class	m/z	RT	Ion	Class	m/z	rt	Ion	Class	Parent	Abbreviaiton	Name
LPC	540.33	3.38261	LPC(16:0)+HCOO	CoQ	880.718	42.4514	CoQ10+NH4	PUFA	AA	AA	arachidonic acid
LPC	538.314	2.7019	LPC(16:1)+HCOO	ChE	640.602	47.8319	ChE(16:1)+NH4	PUFA	EPA	EPA	eicosapentaenoic acid
LPC	568.361	4.68087	LPC(18:0)+HCOO	ChE	668.631	49.6477	ChE(18:1)a+NH4	PUFA	DHA	DHA	docosahexaenoic acid
LPC	566.345	3.55616	LPC(18:1)+HCOO	ChE	668.636	50.9349	ChE(18:1)b+NH4	COX	AA	PGE2	prostaglandin E2
LPC	564.33	2.81598	LPC(18:2)+HCOO	ChE	666.621	48.157	ChE(18:2)+NH4	COX	AA	15-oxo-PGE2	15-oxo-prostaglandin E2
LPC	590.344	3.06354	LPC(20:3)+HCOO	ChE	664.604	45.4427	ChE(18:3)+NH4	COX	AA	PGF2α	prostaglandin F2α
LPC	588.33	2.70282	LPC(20:4)+HCOO	ChE	662.585	42.436	ChE(18:4)+NH4	COX	AA	TXB2	thromboxane B2
LPC	612.328	2.56129	LPC(22:6)+HCOO	ChE	680.633	49.2352	ChE(19:2)+NH4	COX	AA	12-HHT	12-hydroxyheptadecatrienoic acid
LPE	480.309	4.78657	LPE(18:0)-H	ChE	694.648	50.3819	ChE(20:2)+NH4	LOX	AA	5-HETE	5-hydroxyeicosatetraenoic acid
LPE	476.278	2.92482	LPE(18:2)-H	ChE	692.634	47.9664	ChE(20:3)a+NH4	LOX	AA	8-HETE	8-hydroxyeicosatetraenoic acid
PC	778.561	19.7924	PC(32:0)+HCOO	ChE	692.635	48.5631	ChE(20:3)b+NH4	LOX	AA	12-HETE	12-hydroxyeicosatetraenoic acid
PC	776.546	16.0256	PC(32:1)+HCOO	ChE	690.62	46.4366	ChE(20:4)+NH4	LOX	AA	15-HETE	15-hydroxyeicosatetraenoic acid
PC	774.531	13.1876	PC(32:2)+HCOO	ChE	688.603	43.5774	ChE(20:5)+NH4	LOX	AA	16-HETE	16-hydroxyeicosatetraenoic acid
PC	790.56	17.9215	PC(33:1)+HCOO	ChE	704.633	47.723	ChE(21:4)+NH4	LOX	AA	5-oxo-ETE	5-oxo-eicosatetraenoic acid
PC	806.593	24.2096	PC(34:0)+HCOO	ChE	718.648	48.9054	ChE(22:4)+NH4	LOX	AA	15-oxo-ETE	15-oxo-eicosatetraenoic acid
PC	804.578	19.9144	PC(34:1)+HCOO	ChE	716.636	46.4877	ChE(22:5)a+NH4	LOX	AA	5,15-diHETE	5,15-dihydroxyeicosatetraenoic acid
PC	802.562	16.6528	PC(34:2)+HCOO	ChE	716.633	47.4303	ChE(22:5)b+NH4	LOX	AA	8,15-diHETE	8,15-dihydroxyeicosatetraenoic acid
PC	800.547	14.052	PC(34:3)+HCOO	ChE	714.619	44.7294	ChE(22:6)+NH4	LOX	EPA	5-HEPE	5-hydroxyeicosapentaenoic acid
PC	798.531	12.4354	PC(34:4)+HCOO	ChE	728.631	45.992	ChE(23:6)+NH4	LOX	EPA	8-HEPE	8-hydroxyeicosapentaenoic acid
PC	818.595	21.3398	PC(35:1)a+HCOO	DG	586.538	25.3631	DG(32:0)a+NH4	LOX	EPA	12-HEPE	12-hydroxyeicosapentaenoic acid
PC	818.591	22.0885	PC(35:1)b+HCOO	DG	586.539	26.1425	DG(32:0)b+NH4	LOX	EPA	15-HEPE	15-hydroxyeicosapentaenoic acid
PC	816.577	17.9577	PC(35:2)a+HCOO	DG	584.523	21.5577	DG(32:1)+NH4	LOX	DHA	4-HDoHE	4-hydroxydocosahexaenoic aicd
PC	816.577	18.5565	PC(35:2)b+HCOO	DG	614.568	30.2615	DG(34:0)a+NH4	LOX	DHA	7-HDoHE	7-hydroxydocosahexaenoic aicd
PC	832.61	24.3093	PC(36:1)+HCOO	DG	614.57	30.9972	DG(34:0)b+NH4	LOX	DHA	10-HDoHE	10-hydroxydocosahexaenoic aicd
PC	830.595	20.6186	PC(36:2)+HCOO	DG	612.556	25.5144	DG(34:1)a+NH4	LOX	DHA	13-HDoHE	13-hydroxydocosahexaenoic aicd
PC	828.579	16.8049	PC(36:3)a+HCOO	DG	612.555	26.2217	DG(34:1)b+NH4	LOX	DHA	14-HDoHE	14-hydroxydocosahexaenoic aicd
PC	828.578	17.4736	PC(36:3)b+HCOO	DG	610.539	21.7322	DG(34:2)a+NH4	LOX	DHA	17-HDoHE	17-hydroxydocosahexaenoic aicd
PC	826.561	13.9344	PC(36:4)a+HCOO	DG	610.539	22.2447	DG(34:2)b+NH4	LOX	DHA	17-oxo-DHA	17-oxo-docosahexaenoic acid
PC	826.563	15.7516	PC(36:4)b+HCOO	DG	640.603	30.2619	DG(36:1)a+NH4	LOX	DHA	10,17-diHDoHE	10,17-dihydroxydocosahexaenoic acid
PC	824.546	11.7764	PC(36:5)a+HCOO	DG	640.587	31.0236	DG(36:1)b+NH4	P450	AA	18-HETE	18-hydroxyeicosatetraenoic acid
PC	824.546	13.4041	PC(36:5)b+HCOO	DG	638.57	25.7406	DG(36:2)a+NH4	P450	AA	19-HETE	19-hydroxyeicosatetraenoic acid
PC	822.532	11.5898	PC(36:6)+HCOO	DG	638.57	26.3641	DG(36:2)b+NH4	P450	AA	20-HETE	20-hydroxyeicosatetraenoic acid
PC	844.609	22.7956	PC(37:2)+HCOO	DG	636.555	21.8763	DG(36:3)a+NH4	P450	AA	5,6-EpETrE	5,6-epoxyeicosatrienoic acid
PC	840.577	17.6453	PC(37:4)+HCOO	DG	636.555	22.4141	DG(36:3)b+NH4	P450	AA	5,6-diHETrE	5,6-dihydroxyeicosatrienoic acid
PC	836.548	13.0186	PC(37:6)+HCOO	DG	634.54	18.7691	DG(36:4)+NH4	P450	AA	8,9-diHETrE	8,9-dihydroxyeicosatrienoic acid
PC	856.61	20.5058	PC(38:3)a+HCOO	DG	660.556	21.0803	DG(38:5)+NH4	P450	AA	11,12-diHETrE	11,12-dihydroxyeicosatrienoic acid
PC	856.609	21.6156	PC(38:3)b+HCOO	eDG	698.614	30.5451	eDG(42:7)a+NH4	P450	AA	14,15-diHETrE	14,15-dihydroxyeicosatrienoic acid
PC	856.61	22.9645	PC(38:3)c+HCOO	eDG	698.608	33.0274	eDG(42:7)b+NH4	P450	EPA	18-HEPE	18-hydroxyeicosapentaenoic acid
PC	854.592	18.4972	PC(38:4)a+HCOO	eDG	698.608	33.9609	eDG(42:7)c+NH4	P450	EPA	5,6-diHETE	5,6-dihydroxyeicosatetraenoic acid
PC	854.596	19.5512	PC(38:4)b+HCOO	eDG	722.607	33.6585	eDG(44:9)+NH4	P450	EPA	14,15-diHETE	14,15-hidydroxyeicosatetraenoic acid
PC	852.579	15.8455	PC(38:5)a+HCOO	TG	656.593	30.9106	TG(36:0)+NH4	P450	EPA	17,18-diHETE	17,18-hidydroxyeicosatetraenoic acid
PC	852.579	17.0072	PC(38:5)b+HCOO	TG	684.614	35.4183	TG(38:0)+NH4	P450	DHA	20-HDoHE	20-hydroxydocosahexaenoic acid
PC	850.561	13.1382	PC(38:6)a+HCOO	TG	712.645	39.6039	TG(40:0)+NH4	P450	DHA	19,20-diHDoPE	19,20-dihydroxydocosapentaenoic acid
PC	850.565	14.6131	PC(38:6)b+HCOO	TG	740.675	43.3789	TG(42:0)+NH4
PC	848.548	11.2113	PC(38:7)+HCOO	TG	738.658	39.5792	TG(42:1)a+NH4
PC	864.579	16.3517	PC(39:6)+HCOO	TG	738.657	39.861	TG(42:1)b+NH4
PC	882.624	22.6898	PC(40:4)+HCOO	TG	736.644	35.9746	TG(42:2)a+NH4
PC	880.611	19.5948	PC(40:5)a+HCOO	TG	736.652	36.2559	TG(42:2)b+NH4
PC	880.61	21.1256	PC(40:5)b+HCOO	TG	768.708	46.553	TG(44:0)+NH4
PC	878.594	18.236	PC(40:6)+HCOO	TG	766.691	43.3352	TG(44:1)+NH4
PC	876.579	14.7655	PC(40:7)+HCOO	TG	764.675	39.9697	TG(44:2)+NH4
PC	874.562	12.2572	PC(40:8)+HCOO	TG	782.726	48.0024	TG(45:0)+NH4
PC+O	818.558	8.90553	PC(34:2)+O+HCOO	TG	780.707	44.9442	TG(45:1)+NH4
PC+O	846.588	11.2509	PC(36:2)+O+HCOO	TG	796.739	49.3174	TG(46:0)+NH4
ePC	764.581	22.5446	ePC(32:0)+HCOO	TG	794.725	46.4856	TG(46:1)+NH4
ePC	762.566	21.7356	ePC(32:1)+HCOO	TG	792.707	43.6044	TG(46:2)+NH4
ePC	790.6	22.5708	ePC(34:1)+HCOO	TG	790.691	39.9949	TG(46:3)a+NH4
ePC	788.582	19.0727	ePC(34:2)a+HCOO	TG	790.69	40.7869	TG(46:3)b+NH4
ePC	788.581	21.8122	ePC(34:2)b+HCOO	TG	810.755	50.0756	TG(47:0)a+NH4
ePC	786.566	18.2293	ePC(34:3)+HCOO	TG	810.755	50.5975	TG(47:0)b+NH4
ePC	816.62	22.6797	ePC(36:2)a+HCOO	TG	808.739	47.9516	TG(47:1)+NH4
ePC	816.614	23.4036	ePC(36:2)b+HCOO	TG	806.726	45.2784	TG(47:2)+NH4
ePC	814.598	19.1458	ePC(36:3)a+HCOO	TG	824.771	51.7428	TG(48:0)+NH4
ePC	814.598	22.4695	ePC(36:3)b+HCOO	TG	822.756	49.212	TG(48:1)+NH4
ePC	812.582	18.0384	ePC(36:4)+HCOO	TG	820.741	46.4679	TG(48:2)+NH4
ePC	810.564	15.42	ePC(36:5)a+HCOO	TG	818.724	43.5946	TG(48:3)+NH4
ePC	810.567	17.2126	ePC(36:5)b+HCOO	TG	816.707	40.3455	TG(48:4)a+NH4
ePC	840.614	22.2593	ePC(38:4)+HCOO	TG	816.706	42.3835	TG(48:4)b+NH4
ePC	838.598	18.0832	ePC(38:5)a+HCOO	TG	838.785	52.3095	TG(49:0)a+NH4
ePC	838.598	19.2402	ePC(38:5)b+HCOO	TG	838.785	52.767	TG(49:0)b+NH4
ePC	838.598	21.3036	ePC(38:5)c+HCOO	TG	836.77	49.9712	TG(49:1)a+NH4
ePC	836.583	15.4689	ePC(38:6)+HCOO	TG	836.77	50.4692	TG(49:1)b+NH4
ePC	868.646	26.7761	ePC(40:4)+HCOO	TG	834.755	43.5519	TG(49:2)a+NH4
ePC	866.629	22.1686	ePC(40:5)+HCOO	TG	834.754	47.8273	TG(49:2)b+NH4
ePC	894.662	26.5289	ePC(42:5)+HCOO	TG	834.755	48.1271	TG(49:2)c+NH4
ePC	922.694	31.0664	ePC(44:5)+HCOO	TG	832.738	45.3078	TG(49:3)+NH4
ePC	920.679	26.8441	ePC(44:6)+HCOO	TG	852.802	53.6617	TG(50:0)+NH4
PE	716.525	20.591	PE(34:1)-H	TG	850.787	51.6387	TG(50:1)+NH4
PE	714.508	17.1969	PE(34:2)-H	TG	848.771	49.1523	TG(50:2)+NH4
PE	744.555	25.1288	PE(36:1)-H	TG	846.755	46.7088	TG(50:3)+NH4
PE	742.539	21.282	PE(36:2)-H	TG	844.737	45.7469	TG(50:4)+NH4
PE	740.524	17.3446	PE(36:3)-H	TG	842.723	41.1293	TG(50:5)a+NH4
PE	736.496	13.862	PE(36:5)-H	TG	842.723	42.3156	TG(50:5)b+NH4
PE	768.559	22.2778	PE(38:3)-H	TG	842.723	43.3737	TG(50:5)c+NH4
PE	766.544	20.2299	PE(38:4)-H	TG	840.713	39.7134	TG(50:6)+NH4
PE	762.509	14.9827	PE(38:6)-H	TG	866.815	54.3262	TG(51:0)+NH4
PE	790.542	18.86	PE(40:6)-H	TG	864.802	52.2021	TG(51:1)a+NH4
ePE	700.529	22.624	ePE(34:2)-H	TG	864.802	52.652	TG(51:1)b+NH4
ePE	698.513	18.9852	ePE(34:3)-H	TG	862.788	50.3744	TG(51:2)a+NH4
ePE	728.56	27.3091	ePE(36:2)-H	TG	862.79	52.3315	TG(51:2)b+NH4
ePE	726.545	23.3108	ePE(36:3)-H	TG	860.773	48.0766	TG(51:3)+NH4
ePE	724.529	19.1286	ePE(36:4)-H	TG	858.755	45.5515	TG(51:4)+NH4
ePE	722.512	17.8975	ePE(36:5)-H	TG	880.834	54.9778	TG(52:0)+NH4
ePE	720.497	15.1782	ePE(36:6)-H	TG	878.819	53.5727	TG(52:1)+NH4
ePE	752.558	23.0585	ePE(38:4)-H	TG	876.808	51.4881	TG(52:2)+NH4
ePE	750.544	18.8072	ePE(38:5)a-H	TG	874.792	49.3714	TG(52:3)+NH4
ePE	750.545	22.0909	ePE(38:5)b-H	TG	872.772	47.0504	TG(52:4)a+NH4
ePE	748.529	18.0347	ePE(38:6)a-H	TG	872.771	48.5712	TG(52:4)b+NH4
ePE	748.53	19.1171	ePE(38:6)b-H	TG	870.757	44.7029	TG(52:5)a+NH4
ePE	746.514	15.4226	ePE(38:7)a-H	TG	870.754	45.6314	TG(52:5)b+NH4
ePE	746.514	16.5524	ePE(38:7)b-H	TG	870.753	46.4939	TG(52:5)c+NH4
ePE	778.577	26.6803	ePE(40:5)-H	TG	868.739	43.328	TG(52:6)a+NH4
ePE	776.562	22.0891	ePE(40:6)-H	TG	868.737	44.448	TG(52:6)b+NH4
ePE	774.545	20.578	ePE(40:7)-H	TG	866.728	40.006	TG(52:7)a+NH4
ePE	772.53	16.8062	ePE(40:8)-H	TG	866.721	40.8335	TG(52:7)b+NH4
PI	833.519	13.9612	PI(34:2)-H	TG	894.85	55.4364	TG(53:0)+NH4
PI	863.567	20.8833	PI(36:1)-H	TG	892.833	54.2631	TG(53:1)+NH4
PI	861.552	17.5007	PI(36:2)-H	TG	890.819	52.5194	TG(53:2)+NH4
PI	859.537	14.0923	PI(36:3)-H	TG	888.802	46.7181	TG(53:3)a+NH4
PI	857.52	13.2671	PI(36:4)-H	TG	888.802	50.5676	TG(53:3)b+NH4
PI	887.567	18.3515	PI(38:3)-H	TG	908.864	55.9429	TG(54:0)+NH4
PI	885.553	16.6764	PI(38:4)-H	TG	906.851	54.8838	TG(54:1)+NH4
PI	881.521	12.3307	PI(38:6)-H	TG	904.834	53.4739	TG(54:2)+NH4
PI	909.552	15.4823	PI(40:6)-H	TG	902.819	51.3976	TG(54:3)+NH4
				TG	900.804	49.2887	TG(54:4)a+NH4
B. sphingolipid in negative ion mode				TG	900.803	50.9888	TG(54:4)b+NH4
Class	m/z	RT	Ion	TG	898.788	47.0093	TG(54:5)a+NH4
SM	719.535	12.4828	SM(32:1)+HCOO	TG	898.788	48.4697	TG(54:5)b+NH4
SM	717.519	9.81606	SM(32:2)+HCOO	TG	896.772	44.6779	TG(54:6)a+NH4
SM	733.55	14.2271	SM(33:1)+HCOO	TG	896.772	46.3897	TG(54:6)b+NH4
SM	749.579	17.7437	SM(34:0)+HCOO	TG	896.77	47.4008	TG(54:6)c+NH4
SM	747.557	15.4406	SM(34:1)a+HCOO	TG	894.756	41.64	TG(54:7)a+NH4
SM	747.569	16.0931	SM(34:1)b+HCOO	TG	894.755	43.6161	TG(54:7)b+NH4
SM	745.551	12.7695	SM(34:2)+HCOO	TG	894.755	44.3663	TG(54:7)c+NH4
SM	761.581	18.0553	SM(35:1)+HCOO	TG	892.743	38.7601	TG(54:8)a+NH4
SM	777.599	22.1004	SM(36:0)+HCOO	TG	892.742	40.1042	TG(54:8)b+NH4
SM	775.598	20.2115	SM(36:1)+HCOO	TG	892.739	41.1291	TG(54:8)c+NH4
SM	773.583	16.3081	SM(36:2)+HCOO	TG	920.864	55.3779	TG(55:1)+NH4
SM	803.63	24.7133	SM(38:1)+HCOO	TG	918.848	54.167	TG(55:2)+NH4
SM	801.614	20.3818	SM(38:2)+HCOO	TG	916.833	52.401	TG(55:3)+NH4
SM	817.645	27.0763	SM(39:1)+HCOO	TG	906.751	43.0125	TG(55:8)+NH4
SM	815.621	22.6115	SM(39:2)+HCOO	TG	936.895	56.7303	TG(56:0)+NH4
SM	833.67	31.5325	SM(40:0)+HCOO	TG	934.881	55.8579	TG(56:1)+NH4
SM	831.662	28.6824	SM(40:1)+HCOO	TG	932.865	54.7817	TG(56:2)+NH4
SM	829.646	24.9215	SM(40:2)a+HCOO	TG	930.85	53.3178	TG(56:3)+NH4
SM	831.662	29.5508	SM(40:2)b+HCOO	TG	928.83	53.0432	TG(56:4)+NH4
SM	845.679	31.0411	SM(41:1)a+HCOO	TG	926.817	50.2483	TG(56:5)a+NH4
SM	845.677	31.8483	SM(41:1)b+HCOO	TG	926.82	50.9093	TG(56:5)b+NH4
SM	859.694	31.186	SM(42:1)a+HCOO	TG	924.804	48.3431	TG(56:6)a+NH4
SM	859.693	33.3219	SM(42:1)b+HCOO	TG	924.801	49.9236	TG(56:6)b+NH4
SM	859.694	34.0766	SM(42:1)c+HCOO	TG	922.788	45.9048	TG(56:7)a+NH4
SM	857.677	28.3425	SM(42:2)a+HCOO	TG	922.788	47.34	TG(56:7)b+NH4
SM	857.679	29.1479	SM(42:2)b+HCOO	TG	920.773	43.5945	TG(56:8)a+NH4
SM	855.662	24.6316	SM(42:3)+HCOO	TG	920.773	44.6903	TG(56:8)b+NH4
SM	853.649	20.5731	SM(42:4)+HCOO	TG	918.758	40.4772	TG(56:9)a+NH4
SM	873.708	35.5055	SM(43:1)+HCOO	TG	918.757	42.1121	TG(56:9)b+NH4
SM	871.692	30.6541	SM(43:2)a+HCOO	TG	916.743	39.8066	TG(56:10)+NH4
SM	871.693	31.4957	SM(43:2)b+HCOO	TG	946.878	55.2787	TG(57:2)+NH4
SM	869.658	26.9469	SM(43:3)+HCOO	TG	964.927	57.4031	TG(58:0)+NH4
SM	885.709	33.7939	SM(44:2)+HCOO	TG	962.911	56.6647	TG(58:1)+NH4
SM+O	875.69	26.4454	SM(42:1)+O+HCOO	TG	960.895	55.775	TG(58:2)+NH4
Cer	582.51	18.2086	Cer(34:1)+HCOO	TG	954.845	52.339	TG(58:5)a+NH4
Cer	666.604	32.3452	Cer(40:2)+HCOO	TG	954.846	52.9158	TG(58:5)b+NH4
Cer	680.62	34.5709	Cer(41:1)+HCOO	TG	952.832	50.7536	TG(58:6)+NH4
Cer	694.636	36.795	Cer(42:1)+HCOO	TG	950.818	48.2683	TG(58:7)a+NH4
Cer	692.62	31.9702	Cer(42:2)a+HCOO	TG	950.824	49.0406	TG(58:7)b+NH4
Cer	692.619	32.5857	Cer(42:2)b+HCOO	TG	950.815	49.8546	TG(58:7)c+NH4
Cer	690.605	27.4921	Cer(42:3)+HCOO	TG	948.802	47.2869	TG(58:8)+NH4
Cer	708.651	38.069	Cer(43:1)+HCOO	TG	946.787	44.6553	TG(58:9)+NH4
Cer	696.651	38.3579	Cer(44:0)+HCOO	TG	944.771	41.6477	TG(58:10)a+NH4
GCer	744.566	15.7872	G1Cer(34:1)+HCOO	TG	944.769	43.522	TG(58:10)b+NH4
GCer	828.66	29.1947	G1Cer(40:1)+HCOO	TG	942.756	39.7522	TG(58:11)a+NH4
GCer	856.691	33.7616	G1Cer(42:1)+HCOO	TG	942.753	40.8893	TG(58:11)b+NH4
GCer	906.619	14.8536	G2Cer(34:1)+HCOO	TG	940.743	36.3901	TG(58:12)+NH4
				TG	990.943	54.8689	TG(60:1)a+NH4
				TG	990.943	57.3529	TG(60:1)b+NH4
				TG	988.928	53.4064	TG(60:2)a+NH4
				TG	988.928	56.6168	TG(60:2)b+NH4
				TG	972.799	45.6971	TG(60:10)a+NH4
				TG	972.799	46.5789	TG(60:10)b+NH4
				TG	970.785	43.445	TG(60:11)+NH4
				TG	968.769	40.3421	TG(60:12)a+NH4
				TG	968.769	40.875	TG(60:12)b+NH4
				TG	968.769	42.0619	TG(60:12)c+NH4
				TG	966.758	37.6373	TG(60:13)+NH4
				TG	996.801	43.3806	TG(62:12)a+NH4
				TG	996.804	45.3213	TG(62:12)b+NH4
				TG	994.784	42.0157	TG(62:13)+NH4
				TG	992.773	38.8514	TG(62:14)+NH4
				eTG	836.805	54.0086	eTG(50:1)a+NH4
				eTG	864.837	55.2441	eTG(52:1)b+NH4
				eTG	862.822	53.9141	eTG(52:2)+NH4
If more than 2 lipid species posess same formula, each lipid species put alphabet after class to distinguish each other
