# Supplementary material for: Plasma Lipid Profiling of Patients with Chronic Ocular Complications Caused by Stevens-Johnson Syndrome/Toxic Epidermal Necrolysis
Source: PLoS One. 2016 Nov 29;11(11):e0167402. doi: 10.1371/journal.pone.0167402 (PMC5127552; doi:10.1371/journal.pone.0167402)
Supplement: S2 Table — (XLSX) [file pone.0167402.s002.xlsx]

## Sheet: Sheet1
S2 Table. Processed data on the levels of lipid molecules in the screening study
		Group	Healthy	Healthy	Healthy	Healthy	Healthy	Healthy	Healthy	Healthy	Healthy	Healthy	Healthy	Healthy	Healthy	Healthy	Healthy	Healthy	Healthy	Healthy	Healthy	Healthy	Healthy	Healthy	Healthy	Healthy	Healthy	Healthy	Healthy	Healthy	Healthy	Healthy	Healthy	Healthy	SOCs	SOCs	SOCs	SOCs	SOCs	SOCs	SOCs	SOCs	SOCs	SOCs	SOCs	SOCs	SOCs	SOCs	SOCs
class	ID	Subject ID	N232	N402	N404	N405	N406	N407	N408	N409	N410	N412	N413	N414	N415	N416	N417	N418	N420	N421	N422	N423	N424	N426	N427	N428	N429	N430	N431	N432	N433	N434	N435	N436	SJS153	SJS155	SJS156	SJS158	SJS159	SJS160	SJS161	SJS162	SJS163	SJS165	SJS166	SJS167	SJS168	SJS170	SJS172
LPC	LPC(16:0)		0.359007	0.557876	0.385841	0.46487	0.431714	0.339879	0.301097	0.350122	0.539714	0.299966	0.433564	0.372296	0.616692	0.544177	0.717002	0.530887	0.341008	0.45935	0.529069	0.34587	0.494792	0.340869	0.374064	0.534846	0.425751	0.381961	0.494297	0.432107	0.440345	0.573601	0.379996	0.436497	0.401049	0.565247	0.381237	0.505292	0.50395	0.237226	0.299345	0.204619	0.311532	0.455725	0.419206	0.394996	0.324853	0.32677	0.28475
LPC	LPC(16:1)		0.010129	0.0164929	0.00938973	0.0157493	0.00851051	0.0108753	0.00913004	0.00992955	0.0108635	0.00852619	0.00920365	0.0102656	0.0135634	0.0105538	0.026568	0.0109893	0.0086006	0.0101483	0.0114805	0.0102752	0.0102346	0.00768427	0.011234	0.0114508	0.0110426	0.0115605	0.0141008	0.00809115	0.0113595	0.0120345	0.00962268	0.0127363	0.0111757	0.0124125	0.00955034	0.0114727	0.013898	0.00856669	0.0112588	0.00812153	0.00873547	0.0142006	0.0105644	0.0118228	0.0095021	0.0101678	0.00960617
LPC	LPC(18:0)		0.20132	0.313518	0.19854	0.203719	0.159362	0.129382	0.176897	0.203906	0.275674	0.148394	0.188875	0.17973	0.241923	0.262454	0.412702	0.263779	0.144431	0.247812	0.237348	0.17956	0.217555	0.140354	0.145238	0.250817	0.211155	0.127283	0.24035	0.201574	0.217909	0.225162	0.19372	0.184898	0.163191	0.255267	0.192644	0.246576	0.285732	0.0710845	0.106904	0.0946898	0.168039	0.192404	0.205833	0.161659	0.144388	0.179088	0.129219
LPC	LPC(18:1)		0.084896	0.125012	0.12308	0.100071	0.0888628	0.0884499	0.0985273	0.0890061	0.134705	0.0878366	0.127413	0.0987496	0.119856	0.111318	0.298304	0.114479	0.0851524	0.107414	0.139719	0.0886257	0.138216	0.0815469	0.0846966	0.10525	0.107685	0.0911058	0.112936	0.0845605	0.121401	0.173337	0.0794642	0.137442	0.107912	0.0975076	0.0695206	0.124109	0.101679	0.0455899	0.083177	0.0524218	0.0779215	0.126659	0.108797	0.0971331	0.104721	0.0897033	0.0745127
LPC	LPC(18:2)		0.20099	0.146502	0.164672	0.114484	0.122172	0.0980848	0.117472	0.125927	0.201912	0.104296	0.248511	0.0912097	0.214032	0.171228	0.384182	0.181231	0.0925962	0.145699	0.188634	0.116828	0.128196	0.0905543	0.0997944	0.135617	0.139291	0.136244	0.130249	0.135557	0.17851	0.249475	0.172287	0.182036	0.119926	0.115903	0.110893	0.202811	0.168808	0.062127	0.131888	0.0696155	0.125306	0.22255	0.15589	0.0874343	0.196543	0.114899	0.0846676
LPC	LPC(20:3)		0.0107267	0.0110046	0.00938973	0.00845242	0.00851051	0.0108753	0.00913004	0.00992955	0.0160279	0.00852619	0.0103743	0.0102656	0.0127986	0.0162073	0.0329213	0.0137632	0.0086006	0.0095571	0.0138511	0.00998261	0.00793264	0.00758822	0.00909307	0.0103874	0.0100969	0.0105704	0.0112783	0.0081827	0.0111874	0.0106863	0.00962268	0.013367	0.0102186	0.00970653	0.00955034	0.0130035	0.0100715	0.00856669	0.00896619	0.00812153	0.00873547	0.00960483	0.0138822	0.0096886	0.0116419	0.0101678	0.00960617
LPC	LPC(20:4)		0.0256627	0.0249208	0.0197426	0.022114	0.0203194	0.0307648	0.0131288	0.0198782	0.0385196	0.0211396	0.0348635	0.0285213	0.0495388	0.0191531	0.0966561	0.0364957	0.0221797	0.017524	0.0405824	0.0185878	0.0220581	0.0262125	0.0179633	0.0266079	0.0192415	0.0288652	0.028526	0.0209872	0.024111	0.0459905	0.0224534	0.0350241	0.0237699	0.0186152	0.0145068	0.0410588	0.0293311	0.0140928	0.0180556	0.009665	0.0154863	0.0317741	0.0226454	0.0218472	0.0269861	0.0191514	0.0196981
LPC	LPC(22:6)		0.0133839	0.0170487	0.011206	0.0157515	0.00872908	0.0181702	0.00913004	0.0125371	0.011559	0.010466	0.0199549	0.0102656	0.0165828	0.00947444	0.0721178	0.0151194	0.0086006	0.0095571	0.0218689	0.0101944	0.00783348	0.00758822	0.00909307	0.0115708	0.0147235	0.0121292	0.00963865	0.010165	0.0141295	0.0109365	0.00962268	0.0109947	0.0128314	0.0148186	0.0110245	0.0107403	0.0184801	0.00856669	0.00973305	0.00921125	0.0104842	0.0132336	0.0162484	0.0171314	0.0156252	0.0101678	0.0119032
LPE	LPE(18:0)		0.0104623	0.0153785	0.00938973	0.00861362	0.00851051	0.0108753	0.0101702	0.00992955	0.0139506	0.00855236	0.00861155	0.0102656	0.0111615	0.0134321	0.0169818	0.0136884	0.0086006	0.0095571	0.00977325	0.00998261	0.00999512	0.00758822	0.00909307	0.0103874	0.0100969	0.0105704	0.0130793	0.00882366	0.00943178	0.00947976	0.00962268	0.0102371	0.0102186	0.00970653	0.00955034	0.0117464	0.0124427	0.00856669	0.0136195	0.00812153	0.0107922	0.0126443	0.0138063	0.0147169	0.0118651	0.0101678	0.00960617
LPE	LPE(18:2)		0.0135395	0.0110046	0.0157843	0.00845242	0.00851051	0.0108753	0.00913004	0.00992955	0.0138027	0.00852619	0.0123486	0.0102656	0.0149197	0.0178455	0.0192013	0.0100253	0.0086006	0.0095571	0.00977325	0.00998261	0.00971875	0.00758822	0.010129	0.0103874	0.0100969	0.0105704	0.00963865	0.00888888	0.011123	0.0132717	0.0114985	0.0107517	0.0106616	0.00970653	0.00955034	0.0107403	0.0100715	0.00856669	0.0114404	0.00812153	0.00990757	0.0154681	0.0105644	0.0096886	0.0162152	0.0101678	0.00960617
PC	PC(32:0)		0.078339	0.0935971	0.0822268	0.0650235	0.0673779	0.0534375	0.0552122	0.0721544	0.0857438	0.0867087	0.0708894	0.0997989	0.091545	0.0942139	0.0906026	0.089352	0.0607601	0.0648795	0.0560073	0.0690707	0.0607106	0.060217	0.0751069	0.067447	0.105849	0.106438	0.0899416	0.0694737	0.0771428	0.0928889	0.0591101	0.074936	0.0823372	0.068625	0.0807188	0.0837564	0.0778868	0.070012	0.0954412	0.0793936	0.0667819	0.0932852	0.0826354	0.127379	0.114505	0.060237	0.0542671
PC	PC(32:1)		0.0462318	0.17199	0.0523482	0.123041	0.0640411	0.0568068	0.0474189	0.0428652	0.0747755	0.0637002	0.0653603	0.0734077	0.161579	0.158787	0.136171	0.0836305	0.0559716	0.0473373	0.0587079	0.0581846	0.0581061	0.0324267	0.0689054	0.102224	0.065186	0.0821474	0.131811	0.0597291	0.0655727	0.087782	0.0456045	0.0937821	0.131081	0.0829534	0.0469397	0.0893494	0.0669836	0.0419225	0.108802	0.110915	0.0456352	0.127727	0.0993051	0.21034	0.124794	0.0351745	0.0554689
PC	PC(32:2)		0.0449939	0.0720156	0.0394434	0.0320577	0.0240823	0.032546	0.0352008	0.0186396	0.0350315	0.0327425	0.0465322	0.0271263	0.0546752	0.0709115	0.0461445	0.0627486	0.0324158	0.0550834	0.0246434	0.0321509	0.035703	0.020042	0.0388943	0.0528982	0.0344665	0.0241892	0.0389281	0.0411107	0.0335585	0.0469313	0.0358527	0.0374913	0.0468014	0.0345269	0.0224475	0.0317063	0.0379617	0.0117006	0.0202181	0.0318823	0.024013	0.0611042	0.0409764	0.0444	0.0474989	0.0104187	0.0175299
PC	PC(33:1)		0.0214461	0.0459169	0.0239018	0.0364716	0.0237772	0.0265375	0.0300839	0.0214593	0.0288848	0.0337703	0.0259031	0.0340897	0.0388113	0.0312254	0.0283711	0.0356084	0.0208989	0.0282974	0.0236273	0.0299769	0.0271755	0.0217879	0.0296999	0.0274192	0.0311919	0.0204695	0.0322366	0.0213989	0.0282338	0.0248003	0.0226403	0.0439418	0.0394031	0.0226268	0.0285784	0.0174817	0.025591	0.0156537	0.0349084	0.0340382	0.0172171	0.0303125	0.0343636	0.0349659	0.030683	0.0129953	0.0181091
PC	PC(34:0)		0.0346668	0.0404586	0.0340989	0.032148	0.0316997	0.0317657	0.0255096	0.0335017	0.0474379	0.0443457	0.0322559	0.0386534	0.0361491	0.046064	0.0633375	0.0413227	0.0256314	0.0383403	0.0302204	0.0314673	0.0328604	0.0268124	0.0307948	0.0332359	0.04639	0.0359782	0.0413739	0.0350025	0.03914	0.0407079	0.0322879	0.0331829	0.0339833	0.0258257	0.035394	0.0301609	0.0446246	0.0258313	0.0430341	0.0347392	0.0361571	0.0435819	0.0402959	0.0493174	0.0449111	0.0424674	0.023742
PC	PC(34:1)		1.2066	1.81611	1.1977	1.19358	1.48479	0.91496	1.01941	1.0727	1.28492	1.12057	1.08616	1.56722	1.7598	1.67405	1.70881	1.38265	1.017	1.0026	1.26294	1.14683	1.15248	0.86155	1.27035	1.36362	1.15996	1.13495	1.39366	1.02583	1.2007	1.69766	1.0138	1.37498	1.51088	1.00451	1.03113	1.31341	1.03465	0.946758	1.25693	1.0935	1.05387	1.46659	1.45986	1.93051	1.41638	0.932329	0.971766
PC	PC(34:2)		2.20549	2.11955	2.90745	2.11119	2.31847	1.25146	2.03713	1.9636	2.31501	2.00805	1.95319	2.57111	2.65841	2.71862	2.36357	2.49766	1.68737	2.17773	1.81645	1.82744	2.47507	1.40065	1.99278	1.94957	2.10121	2.18079	2.54451	2.31477	2.04278	2.38402	2.07456	1.97421	2.35546	1.8369	2.67458	1.74899	1.82044	1.53101	1.92632	1.92023	1.87896	2.79419	2.18214	2.57227	3.09268	1.73743	1.60964
PC	PC(34:3)		0.119958	0.125373	0.0528482	0.075091	0.0825619	0.0381264	0.110577	0.0598594	0.0927982	0.048037	0.0870742	0.0918024	0.0915405	0.189741	0.130768	0.0967213	0.0574087	0.127666	0.0506381	0.0839825	0.0787096	0.0345622	0.0554516	0.151771	0.0963698	0.05569	0.0653494	0.0749957	0.0797621	0.105332	0.0973612	0.0694969	0.0945964	0.0623516	0.0579725	0.080484	0.0644474	0.0525724	0.0470306	0.0992746	0.0604464	0.151762	0.0903142	0.101992	0.127257	0.0668704	0.0317928
PC	PC(34:4)		0.0123226	0.0206185	0.00938973	0.0101673	0.00930769	0.0196526	0.00913004	0.00992955	0.0164505	0.00855101	0.00881272	0.0102656	0.0274727	0.0192437	0.0240332	0.0280454	0.0115836	0.0133313	0.0100234	0.0111848	0.00951857	0.00758822	0.0107476	0.0173465	0.0100969	0.010835	0.0172794	0.0112113	0.0100627	0.0179684	0.0123479	0.0181502	0.0130543	0.00970653	0.00955034	0.0107403	0.0103504	0.00856669	0.00896619	0.00812153	0.00873547	0.0130761	0.0132107	0.0167193	0.0181711	0.0101678	0.00960617
PC	PC(35:1)a		0.0141338	0.0247511	0.00945082	0.0158132	0.0112743	0.0167721	0.020241	0.0111534	0.00984014	0.0186571	0.0165088	0.0198922	0.013412	0.0111636	0.0162412	0.0178029	0.0120946	0.013625	0.0147329	0.0169864	0.0135662	0.011346	0.00909307	0.0110725	0.0207887	0.0105704	0.0111667	0.0136384	0.014629	0.0141957	0.00962268	0.0189524	0.0196063	0.00970653	0.0116393	0.0125204	0.0165128	0.00880352	0.0132531	0.0109457	0.00873547	0.011627	0.0159903	0.012186	0.0154596	0.0101678	0.00960617
PC	PC(35:1)b		0.0340192	0.0638833	0.0222967	0.0389112	0.0357596	0.0347507	0.0444744	0.0367676	0.0403015	0.0447118	0.0422503	0.0561017	0.0484744	0.0361013	0.0408543	0.0474014	0.0282943	0.0434481	0.0389523	0.0381007	0.0331296	0.0243184	0.0362729	0.0390047	0.052828	0.023287	0.0387621	0.0295751	0.0411017	0.0378178	0.0373757	0.0437388	0.0461816	0.0228073	0.0370272	0.0272455	0.0416629	0.0261694	0.034668	0.0381944	0.0357172	0.0482392	0.0399476	0.0405858	0.0358231	0.0278642	0.0224359
PC	PC(35:2)a		0.0367626	0.0464244	0.0283743	0.0344786	0.0283318	0.0315683	0.0634015	0.0282797	0.0262572	0.0448864	0.0450011	0.0538263	0.0328604	0.0276888	0.0321744	0.0435298	0.034294	0.0502514	0.0290519	0.0470364	0.0361305	0.0291142	0.0316305	0.0292963	0.0393884	0.0238996	0.0285585	0.0452082	0.0374667	0.0352543	0.0331868	0.0420297	0.0403201	0.0198804	0.0404701	0.0232832	0.0453418	0.0233061	0.0268019	0.022874	0.0275165	0.0325221	0.0321177	0.0247938	0.0379672	0.0144142	0.0113205
PC	PC(35:2)b		0.0843807	0.0779823	0.0724059	0.0636654	0.0677741	0.0612483	0.109408	0.0807828	0.0845019	0.0805815	0.0906081	0.089494	0.0762547	0.0649874	0.0637419	0.0850606	0.0587511	0.106529	0.06181	0.0824288	0.0761902	0.0559444	0.0779146	0.0603586	0.106691	0.0500379	0.0719627	0.0834071	0.0757651	0.0656329	0.0703875	0.0662503	0.0705589	0.0387034	0.0885374	0.0493985	0.0979886	0.0648017	0.0545993	0.0604704	0.0796846	0.0927096	0.0600232	0.0604807	0.0754941	0.0492724	0.0327476
PC	PC(36:1)		0.393518	0.731751	0.394959	0.507044	0.399201	0.305649	0.483638	0.387385	0.582853	0.408185	0.36744	0.590098	0.590576	0.665209	0.731041	0.599135	0.321261	0.379803	0.402006	0.448012	0.453133	0.297584	0.365479	0.483736	0.44217	0.324826	0.484534	0.367256	0.561198	0.478709	0.388166	0.436404	0.461025	0.312262	0.371042	0.44023	0.403601	0.195683	0.464811	0.423522	0.37485	0.45631	0.54781	0.674939	0.473102	0.374581	0.298198
PC	PC(36:2)		1.60373	1.69252	1.83971	1.43203	1.59709	0.988649	1.55735	1.47023	2.10561	1.61397	1.51999	1.80273	2.02381	2.11082	1.99349	1.90934	1.22102	1.44166	1.13308	1.596	1.576	1.02234	1.33641	1.53277	1.45578	1.09031	1.80464	1.8084	1.84437	1.73972	1.45482	1.40516	1.30008	1.01487	1.64089	1.23769	1.40993	0.815087	1.05066	1.45581	1.51598	1.65869	1.56327	1.75146	2.02445	1.25838	1.04252
PC	PC(36:3)a		0.369345	0.27358	0.416874	0.234725	0.261821	0.144281	0.464843	0.288492	0.349313	0.252516	0.278839	0.357124	0.29678	0.297309	0.474055	0.325981	0.252409	0.387773	0.260516	0.298941	0.353011	0.187195	0.328253	0.268622	0.283609	0.226357	0.275824	0.295017	0.28713	0.314019	0.322183	0.275787	0.306245	0.184265	0.215338	0.310128	0.235848	0.125633	0.187566	0.224703	0.252088	0.352054	0.266727	0.306565	0.358493	0.273358	0.171134
PC	PC(36:3)b		0.542112	0.475668	0.373037	0.427423	0.482566	0.307557	0.35761	0.268525	0.699991	0.317461	0.407343	0.70064	0.692579	0.859967	0.43302	0.653515	0.452053	0.325793	0.434583	0.418312	0.378791	0.282616	0.40865	0.66583	0.292836	0.338499	0.659098	0.420911	0.517675	0.502135	0.411752	0.501784	0.46168	0.312024	0.256598	0.516597	0.392056	0.182342	0.421859	0.320904	0.293886	0.454553	0.552126	0.525167	0.525009	0.295894	0.345384
PC	PC(36:4)a		0.376989	0.302309	0.408277	0.229874	0.327888	0.109815	0.38286	0.262467	0.394808	0.279921	0.372939	0.355807	0.332294	0.41027	0.397686	0.352273	0.234312	0.492131	0.207336	0.266853	0.323766	0.180898	0.276901	0.281212	0.245158	0.217277	0.29149	0.375179	0.349248	0.436204	0.319822	0.217591	0.317664	0.14837	0.269093	0.253442	0.183998	0.0893669	0.163612	0.152937	0.258365	0.421732	0.245715	0.199107	0.433098	0.215078	0.100391
PC	PC(36:4)b		1.06098	1.06214	0.880248	0.815734	1.0689	0.951722	0.711315	0.811141	1.43354	1.01253	0.811673	1.34947	1.5839	0.995891	1.40148	1.55287	0.91561	0.80159	0.950247	0.943622	0.797804	0.836544	0.879361	1.08259	0.835559	1.27232	1.396	0.846032	0.897371	1.31185	0.837628	1.21287	0.919799	0.722862	0.793457	1.00914	0.818715	0.903231	0.700674	0.715955	0.837513	1.31815	1.05825	1.4039	1.47878	0.797069	0.773438
PC	PC(36:5)a		0.023805	0.0141662	0.0143774	0.00958256	0.0101431	0.0108753	0.0343166	0.00992955	0.0108477	0.00852619	0.0181237	0.0102656	0.0133927	0.0145558	0.0240004	0.0121752	0.0086006	0.0370717	0.00977325	0.010724	0.0131935	0.00758822	0.0101862	0.0116834	0.0123833	0.0105704	0.0115953	0.0190088	0.0158327	0.0182701	0.015981	0.0102371	0.0102186	0.00970653	0.00955034	0.0108758	0.0100715	0.00856669	0.00896619	0.0098692	0.0114886	0.020611	0.0105644	0.0139021	0.0262987	0.0101678	0.00960617
PC	PC(36:5)b		0.447869	0.714075	0.225814	0.492897	0.34672	1.14202	0.0852269	0.136414	0.236575	0.273774	0.384323	0.383684	0.45853	0.201876	0.356696	0.463456	0.195617	0.235543	0.219189	0.337067	0.16134	0.293893	0.315631	0.284653	0.875891	0.285453	0.505146	0.348722	0.514615	0.411307	0.214784	0.226099	0.257251	0.385103	0.32798	0.18768	0.600733	0.577917	0.280551	0.354878	0.362831	0.234084	0.349189	0.945014	0.363474	0.120501	0.170928
PC	PC(36:6)		0.0106602	0.0330434	0.00938973	0.0157875	0.00890776	0.0240427	0.00913004	0.00992955	0.00984014	0.00852619	0.0124164	0.0102656	0.0155979	0.0126646	0.0158398	0.0212244	0.0086006	0.0150334	0.013064	0.0109177	0.00783348	0.00763915	0.00909307	0.0160697	0.0227472	0.0110685	0.0120879	0.0122821	0.0134147	0.0110577	0.00995032	0.0116106	0.0136041	0.00970653	0.00955034	0.0107403	0.0177969	0.00856669	0.00896619	0.00843702	0.00873547	0.0116477	0.0148266	0.027192	0.0138296	0.0101678	0.00960617
PC	PC(37:2)		0.019571	0.0198394	0.0154133	0.0138905	0.0117125	0.0108753	0.0196176	0.0138078	0.0171846	0.0153886	0.015713	0.0161469	0.0172114	0.0162384	0.0155017	0.0172306	0.00912297	0.0233916	0.00977325	0.0137799	0.0154686	0.00948096	0.0138138	0.0125897	0.0232343	0.0105704	0.0129424	0.0150781	0.0163659	0.0129623	0.0136895	0.0102371	0.0102186	0.00970653	0.0130795	0.0107403	0.0194068	0.00856669	0.00896619	0.0097584	0.0148029	0.012927	0.0135732	0.011191	0.0119021	0.0102745	0.00960617
PC	PC(37:4)		0.0221197	0.0260213	0.0118007	0.0157302	0.0163811	0.0307488	0.0140513	0.0153095	0.0206963	0.0280683	0.0208354	0.0346274	0.0209095	0.00947444	0.0200438	0.025133	0.0214309	0.0210488	0.0194175	0.0196274	0.0146629	0.0284936	0.0200936	0.015147	0.0222805	0.0186383	0.0221811	0.0192553	0.0205289	0.0235182	0.0142374	0.020384	0.0151088	0.0104618	0.0189914	0.0128608	0.0268193	0.0191624	0.0118411	0.0179765	0.0211245	0.0195021	0.0155483	0.019952	0.0221989	0.0163222	0.0111149
PC	PC(37:6)		0.010129	0.0208347	0.00938973	0.0119155	0.00941555	0.0186649	0.0127641	0.0108598	0.00984014	0.0144555	0.0120212	0.0139803	0.0111615	0.00947444	0.010474	0.0125316	0.0086006	0.0145416	0.00977325	0.0168733	0.0103468	0.0131212	0.00909307	0.0103874	0.0217935	0.0105704	0.00967195	0.0088003	0.00942718	0.00851024	0.0111763	0.0112638	0.0102631	0.0127787	0.0103235	0.0107403	0.0153267	0.00856669	0.00896619	0.0105187	0.00946271	0.00960483	0.0112625	0.0148477	0.00994122	0.0101678	0.00960617
PC	PC(38:3)a		0.0239441	0.0236107	0.025162	0.0554877	0.0174419	0.0241234	0.0334577	0.0197794	0.0181704	0.0184493	0.0191735	0.0229836	0.0158258	0.023337	0.0256931	0.0195614	0.0157162	0.029242	0.0139614	0.0217734	0.0208561	0.0176493	0.0335762	0.0150385	0.0253605	0.0183049	0.0214625	0.0251665	0.0232033	0.0227159	0.025819	0.0192878	0.0160386	0.0134443	0.0158705	0.018867	0.027355	0.0145683	0.0173076	0.017893	0.0161199	0.0209042	0.0180473	0.0286249	0.022443	0.0218947	0.0134929
PC	PC(38:3)b		0.372324	0.406322	0.207803	0.335515	0.282573	0.196555	0.229638	0.183734	0.559786	0.226752	0.279852	0.488713	0.444254	0.613627	0.332998	0.430645	0.296475	0.196036	0.261357	0.262978	0.253442	0.158677	0.221211	0.457269	0.198532	0.16946	0.499453	0.282837	0.361681	0.27223	0.269925	0.296922	0.229061	0.160185	0.150493	0.324688	0.282474	0.0606862	0.252996	0.242681	0.222259	0.224362	0.397477	0.302388	0.342514	0.222851	0.223606
PC	PC(38:3)c		0.0138259	0.0198247	0.0106675	0.0112535	0.0181766	0.0108753	0.0126115	0.0124625	0.0290913	0.0095952	0.0150113	0.0366443	0.0221515	0.0232124	0.0258771	0.0293308	0.016877	0.0095571	0.0131864	0.0158836	0.0178808	0.0101478	0.00909307	0.019231	0.0100969	0.014291	0.0270131	0.0148083	0.0237923	0.0282648	0.0152445	0.0268768	0.0162742	0.00970653	0.00955034	0.0144567	0.014169	0.00856669	0.0184206	0.00967379	0.0116676	0.00960483	0.0318262	0.0255544	0.0199799	0.0118345	0.0117145
PC	PC(38:4)a		0.0474601	0.0793365	0.0350998	0.0603593	0.0485879	0.0451222	0.0447377	0.0346185	0.0844036	0.0405369	0.0432021	0.0802526	0.0702744	0.147432	0.073973	0.0768867	0.0404804	0.0422592	0.0494466	0.0398795	0.0427269	0.0298066	0.0385352	0.0696497	0.0454251	0.0440158	0.0851192	0.0432165	0.0525026	0.063812	0.041414	0.0585815	0.0450406	0.0266216	0.0246319	0.0599275	0.0464468	0.0139255	0.0395093	0.0335749	0.0257428	0.0377587	0.0631058	0.0807797	0.0593462	0.036471	0.0365639
PC	PC(38:4)b		0.651384	0.750144	0.462521	0.421085	0.540264	0.600729	0.433477	0.497061	0.828538	0.588091	0.461003	0.934997	0.838304	0.526402	1.02851	0.826471	0.552151	0.492273	0.598496	0.528187	0.420673	0.499086	0.541892	0.603498	0.486846	0.553081	0.769032	0.542618	0.593478	0.622676	0.533973	0.633743	0.464688	0.312781	0.389763	0.504795	0.561186	0.311322	0.286402	0.368816	0.486142	0.596287	0.596905	0.672088	0.829419	0.541388	0.388329
PC	PC(38:5)a		0.213261	0.38676	0.230524	0.230768	0.178948	0.175557	0.185858	0.231852	0.281611	0.222012	0.187605	0.333539	0.279824	0.194705	0.373385	0.264627	0.182716	0.221855	0.232542	0.198737	0.176746	0.163316	0.201828	0.20524	0.273213	0.199027	0.26447	0.235528	0.228446	0.225482	0.16409	0.254863	0.223836	0.173037	0.173381	0.220207	0.188103	0.131932	0.13287	0.146711	0.163723	0.20148	0.299418	0.37784	0.258755	0.186602	0.187886
PC	PC(38:5)b		0.146468	0.302135	0.0606082	0.199705	0.0980504	0.480969	0.0388015	0.056851	0.0901385	0.128036	0.12117	0.11743	0.135927	0.0808473	0.159275	0.166967	0.0623319	0.0760396	0.0756537	0.113872	0.0493574	0.106759	0.0950713	0.0951606	0.339923	0.0879094	0.183732	0.115943	0.190469	0.107454	0.0683207	0.0827405	0.0631711	0.139692	0.101214	0.0584381	0.253804	0.146147	0.087315	0.151746	0.155936	0.051541	0.14463	0.429533	0.109133	0.0476923	0.0652045
PC	PC(38:6)a		0.0684031	0.0616087	0.0541371	0.0417109	0.074366	0.131716	0.0523909	0.0541722	0.079688	0.0573839	0.0723175	0.10175	0.0971383	0.0572362	0.103114	0.0928411	0.0620093	0.0664136	0.0514234	0.0559777	0.0554	0.0439343	0.0615645	0.0679702	0.0426252	0.0431514	0.060206	0.0669841	0.0641119	0.117245	0.0671027	0.0595541	0.0586243	0.0307183	0.0320282	0.0494153	0.0630929	0.0417438	0.0264239	0.028262	0.0493277	0.077178	0.0486485	0.0416402	0.0899373	0.0375346	0.0277738
PC	PC(38:6)b		0.979743	1.49217	0.757889	0.879541	0.879596	0.986951	0.721739	0.960377	0.853694	1.00253	0.798671	1.05162	1.13972	0.71166	1.05728	0.986127	0.75907	0.968107	1.0511	0.936779	0.757896	0.759548	0.850941	0.912325	1.17115	1.01911	0.989514	0.927574	1.06996	0.83374	0.779153	0.730865	0.986363	0.9319	0.982306	0.583209	0.977929	0.818731	0.611977	0.82595	0.870127	0.971298	1.11086	1.61488	1.19926	0.964459	0.803901
PC	PC(38:7)		0.0214895	0.0230419	0.0157843	0.0229081	0.0101104	0.0374176	0.00913004	0.00992955	0.00984014	0.00906427	0.0196138	0.0151719	0.0162979	0.0100473	0.0142172	0.0214603	0.0086006	0.0104207	0.00977325	0.0145762	0.00783348	0.00946605	0.0109537	0.0108183	0.031177	0.0105704	0.0171013	0.0110689	0.0267193	0.0194127	0.0118192	0.0102371	0.01292	0.0132208	0.0168685	0.013078	0.0272219	0.00976582	0.00918823	0.0108163	0.0117573	0.0110341	0.0122278	0.0292658	0.0116176	0.0101678	0.00960617
PC	PC(39:6)		0.0178847	0.0337214	0.00938973	0.0176905	0.012135	0.0177871	0.0133105	0.0134922	0.0110661	0.0203212	0.0144387	0.0158451	0.0112944	0.00947444	0.0111251	0.0142551	0.0108297	0.0216487	0.0152968	0.014351	0.0135856	0.0146625	0.0106274	0.0117821	0.0341471	0.0105704	0.0156728	0.0187698	0.0187822	0.0086548	0.00996083	0.0111109	0.0102186	0.0129146	0.0164378	0.0107403	0.0226509	0.011668	0.00898138	0.0181948	0.0207573	0.0109498	0.0164248	0.0189746	0.015294	0.0127424	0.00960617
PC	PC(40:4)		0.0173164	0.0421125	0.0207953	0.0184736	0.0251398	0.0162001	0.024933	0.0245159	0.0648133	0.0286025	0.0208064	0.0476425	0.043083	0.0489495	0.0581875	0.0336345	0.024794	0.0275054	0.0266217	0.0230368	0.0207072	0.0168827	0.0176043	0.0286263	0.0175133	0.0261715	0.0486893	0.0232709	0.0265644	0.030292	0.0248461	0.0349139	0.0179178	0.0110981	0.012204	0.0242332	0.0170564	0.00856669	0.0165915	0.0141401	0.0173182	0.0252305	0.0319216	0.0285854	0.0318869	0.0268064	0.0206941
PC	PC(40:5)a		0.044967	0.135107	0.047024	0.0698089	0.0417698	0.0377201	0.0357637	0.0502006	0.0947848	0.0507218	0.0498815	0.0687408	0.0712783	0.0616648	0.115887	0.0568547	0.0385035	0.0448804	0.0542428	0.0429912	0.0393164	0.0297315	0.0396556	0.0498187	0.0872606	0.0325679	0.0861504	0.0559552	0.063121	0.0489289	0.0310187	0.0589452	0.0355976	0.0435771	0.0387263	0.0372269	0.0531237	0.0226919	0.0329701	0.039929	0.0433274	0.0348063	0.0805206	0.105348	0.0492078	0.0392763	0.0479304
PC	PC(40:5)b		0.0186493	0.0423611	0.0155825	0.0152157	0.0239286	0.0160128	0.0183341	0.0208369	0.045166	0.0210799	0.0191165	0.0366227	0.0366186	0.0402174	0.0280091	0.0394859	0.0164955	0.0209786	0.0221519	0.0221325	0.0192632	0.0164065	0.0146671	0.0314463	0.0200538	0.0175787	0.0322457	0.0173625	0.0172251	0.0243859	0.0233746	0.0296662	0.021609	0.0131971	0.0123851	0.0171517	0.0146511	0.00856669	0.0127232	0.0146071	0.0107499	0.0157122	0.0260797	0.0326647	0.0223162	0.024409	0.0145693
PC	PC(40:6)		0.424101	0.858181	0.280309	0.502007	0.394705	0.36064	0.300788	0.403889	0.509188	0.519991	0.370926	0.459781	0.545456	0.382733	0.660271	0.477384	0.32505	0.370729	0.494973	0.37907	0.340303	0.327508	0.300719	0.417661	0.696437	0.41195	0.572682	0.49873	0.526662	0.331302	0.293308	0.30046	0.309344	0.360844	0.420075	0.212914	0.451609	0.236527	0.286278	0.507947	0.496986	0.379608	0.527508	0.845959	0.528904	0.433827	0.357473
PC	PC(40:7)		0.0613197	0.0664483	0.0401529	0.0442363	0.0484103	0.0435111	0.0518482	0.0468926	0.0393202	0.0414685	0.0521483	0.0598567	0.0320542	0.0279635	0.0844793	0.0492003	0.0361374	0.0477481	0.049589	0.0473139	0.0402144	0.0387741	0.0454753	0.0366128	0.048501	0.0353654	0.0365553	0.043908	0.0593567	0.0500256	0.0386382	0.0377999	0.039692	0.0342435	0.0244911	0.0430448	0.0457492	0.0206867	0.0311992	0.0519826	0.0458928	0.032426	0.0493489	0.102062	0.0639805	0.0352189	0.0363246
PC	PC(40:8)		0.0186313	0.0252969	0.0128287	0.0134126	0.0161736	0.014981	0.0174534	0.0148768	0.015671	0.0144146	0.0216776	0.0183033	0.0173031	0.00973693	0.0248638	0.0221127	0.0106734	0.0198401	0.0120329	0.0137882	0.0140385	0.012511	0.0125827	0.0123664	0.0232782	0.0122624	0.0180505	0.0177255	0.0220412	0.0248283	0.014284	0.012451	0.0148355	0.00970653	0.00962869	0.0107403	0.0152788	0.00856669	0.00936929	0.00935132	0.0136868	0.0151727	0.011406	0.0190376	0.0209697	0.0101678	0.00960617
PC+O	PC(34:2)+O		0.0323429	0.0110046	0.00938973	0.00845242	0.00851051	0.0108753	0.00913004	0.00992955	0.00984014	0.00852619	0.00802256	0.0102656	0.0111615	0.00947444	0.010474	0.00951921	0.0086006	0.0095571	0.00977325	0.00998261	0.00783348	0.00758822	0.00909307	0.0103874	0.0100969	0.0105704	0.00963865	0.00799002	0.00883134	0.00851024	0.00962268	0.0102371	0.109554	0.121573	0.111853	0.139508	0.0856182	0.0278327	0.0323558	0.0207927	0.0402651	0.0212547	0.0132657	0.0141444	0.0095021	0.0101678	0.00960617
PC+O	PC(36:2)+O		0.0148399	0.0110046	0.00938973	0.00845242	0.00851051	0.0108753	0.00913004	0.00992955	0.00984014	0.00852619	0.00802256	0.0102656	0.0111615	0.00947444	0.010474	0.00951921	0.0086006	0.0095571	0.00977325	0.00998261	0.00783348	0.00758822	0.00909307	0.0103874	0.0100969	0.0105704	0.00963865	0.00799002	0.00883134	0.00851024	0.00962268	0.0102371	0.0339225	0.0350043	0.0377425	0.0606376	0.0369819	0.00856669	0.0133315	0.0086728	0.0248555	0.00960483	0.0105644	0.0096886	0.0095021	0.0101678	0.00960617
ePC	ePC(32:0)		0.0180276	0.0186682	0.0245594	0.0174279	0.018558	0.0155461	0.0211172	0.0238983	0.0189207	0.0221613	0.0233883	0.0276318	0.0155059	0.0232762	0.0133692	0.0195686	0.0236256	0.018245	0.0242629	0.020319	0.0151244	0.0183981	0.019748	0.0143695	0.0190579	0.0176816	0.0179525	0.0174921	0.0204562	0.0219859	0.0238207	0.018971	0.0231488	0.0118779	0.0205477	0.0244248	0.0212214	0.0128688	0.0176457	0.0156472	0.0170657	0.0264752	0.0133377	0.0141794	0.022912	0.0321959	0.0180076
ePC	ePC(32:1)		0.0190784	0.0217631	0.0226587	0.016954	0.0181304	0.011894	0.0154455	0.0219317	0.0147589	0.0207555	0.0184564	0.0265749	0.0119161	0.015193	0.0157497	0.0177371	0.0154025	0.0217824	0.0245884	0.0190049	0.0157116	0.0152149	0.020064	0.0132708	0.0235466	0.0214083	0.0187694	0.0124604	0.0214819	0.0221954	0.0175295	0.0211596	0.0200429	0.0104585	0.0226919	0.0178171	0.0166489	0.0144646	0.0168784	0.0152732	0.0166336	0.029159	0.0132264	0.020939	0.0257739	0.0214167	0.013625
ePC	ePC(34:1)		0.0542619	0.0417348	0.0589893	0.0464696	0.0455078	0.0291604	0.0501892	0.0539207	0.0459091	0.0546007	0.0453535	0.0753454	0.0328644	0.0435916	0.0323443	0.0473943	0.0428703	0.0587771	0.0444066	0.0594462	0.0415597	0.0465316	0.053357	0.0397263	0.0474952	0.044138	0.0395974	0.0423438	0.0555308	0.0430113	0.0518308	0.0436353	0.0508806	0.0283256	0.041133	0.0495936	0.0394566	0.0245315	0.0395296	0.0422634	0.040217	0.0525522	0.0344011	0.033321	0.0579132	0.0646824	0.0281513
ePC	ePC(34:2)a		0.0568515	0.0341932	0.0577342	0.0692313	0.064507	0.0374592	0.0636557	0.0691273	0.0593884	0.0474614	0.0556379	0.0719211	0.0459893	0.04544	0.0303247	0.0461207	0.0493188	0.0623459	0.0616514	0.0508091	0.0505291	0.0349992	0.0607626	0.0387687	0.0500652	0.0418294	0.0307505	0.0653803	0.055307	0.0428159	0.0861849	0.0469519	0.039294	0.0204782	0.0416702	0.0418378	0.0359536	0.0215034	0.0363128	0.0315476	0.0515048	0.0678578	0.0539919	0.0357235	0.031832	0.115191	0.0307098
ePC	ePC(34:2)b		0.0411367	0.0375686	0.0407796	0.0288268	0.0399434	0.0230941	0.0443493	0.0417109	0.0260462	0.0332393	0.031126	0.0692856	0.0311549	0.0242002	0.0273927	0.0332356	0.0383745	0.0467297	0.0359275	0.0502549	0.0315447	0.0398545	0.0402837	0.025613	0.0554215	0.0461371	0.0277587	0.0289405	0.03996	0.0405781	0.0371886	0.0387327	0.0435189	0.0245841	0.0382218	0.0393706	0.0347558	0.0272201	0.0280621	0.028745	0.0332733	0.052486	0.0291841	0.0351515	0.0367134	0.0414723	0.0174106
ePC	ePC(34:3)		0.0792623	0.0592098	0.0869456	0.061592	0.0657435	0.0443733	0.0751393	0.0797609	0.0637935	0.0557171	0.06893	0.111494	0.0538378	0.052899	0.0527528	0.0756601	0.0689758	0.0819981	0.0625977	0.0911395	0.0571019	0.0581729	0.0950645	0.0413542	0.0697967	0.0729243	0.0523674	0.0608771	0.0657535	0.0868411	0.0783797	0.0654068	0.06401	0.0398655	0.065218	0.080747	0.0635894	0.0453272	0.0527368	0.0414574	0.0495916	0.0870109	0.0563935	0.055855	0.063829	0.0598565	0.047256
ePC	ePC(36:2)a		0.0182537	0.012185	0.0191364	0.0152606	0.0142884	0.0122296	0.0157843	0.0220563	0.015704	0.014686	0.0139308	0.0248185	0.0111615	0.0137218	0.0124365	0.0146656	0.0148407	0.0207111	0.0132116	0.0197201	0.0145333	0.0155952	0.0184806	0.0107468	0.0191728	0.0156281	0.0130641	0.0128264	0.0171813	0.0155864	0.0195787	0.0183631	0.0158465	0.00991002	0.0153468	0.0141213	0.0172561	0.0113049	0.0117756	0.0129475	0.0149003	0.0212716	0.0132132	0.0122778	0.0148302	0.0222671	0.0101996
ePC	ePC(36:2)b		0.0403286	0.028558	0.0315201	0.048157	0.0267208	0.0267987	0.0366937	0.0360979	0.0269923	0.0231658	0.029108	0.0377952	0.0336553	0.0402649	0.0284388	0.0225609	0.0319005	0.026328	0.0358292	0.037054	0.0183662	0.0172685	0.0295869	0.0238139	0.0277913	0.030148	0.0175504	0.0319536	0.0264389	0.0249402	0.0335573	0.0286087	0.0378346	0.0212315	0.0254289	0.0240112	0.0217463	0.032046	0.0172248	0.0306835	0.0202502	0.0298118	0.0240871	0.0167198	0.0297959	0.0421398	0.0210699
ePC	ePC(36:3)a		0.0273633	0.0186648	0.0299578	0.0294238	0.0264099	0.014878	0.0316121	0.0328759	0.0231708	0.0237381	0.0240133	0.0298946	0.0177389	0.0202805	0.0157668	0.0266199	0.0247994	0.036743	0.0301455	0.0276625	0.024681	0.0212191	0.0320422	0.0194206	0.022374	0.0198808	0.0179315	0.0286958	0.0291618	0.0212397	0.0362225	0.0216327	0.0257717	0.0131748	0.0186592	0.0244274	0.0192597	0.0130859	0.0179511	0.0161797	0.0232886	0.0327568	0.0238924	0.0155225	0.0222773	0.0462334	0.016216
ePC	ePC(36:3)b		0.0207141	0.0173632	0.018157	0.0195316	0.0138731	0.0108753	0.0201358	0.0243748	0.0188436	0.0167966	0.0237132	0.0335093	0.0113375	0.0098345	0.012466	0.0139722	0.0163087	0.0220494	0.0195934	0.0237666	0.011216	0.0188046	0.0223909	0.0111117	0.0164952	0.0172403	0.0126631	0.0150159	0.0195067	0.021622	0.0237734	0.0170403	0.0176941	0.00970653	0.0145258	0.0176121	0.0149684	0.0132599	0.0113063	0.00959314	0.0123376	0.0193033	0.0174547	0.0124184	0.0165198	0.0227139	0.00960617
ePC	ePC(36:4)		0.0818226	0.0832636	0.0969624	0.0736452	0.100082	0.0766555	0.0629508	0.102324	0.10744	0.101442	0.102528	0.151197	0.101674	0.07677	0.0963667	0.13658	0.0857348	0.0931322	0.121694	0.0973754	0.0788748	0.0899851	0.0933082	0.0685244	0.0677831	0.0864553	0.0907361	0.0815148	0.0873527	0.0979659	0.108334	0.114597	0.0706033	0.0386162	0.0525295	0.0973881	0.0735685	0.0360085	0.0591387	0.045964	0.0837185	0.107106	0.0866183	0.0763542	0.089079	0.16121	0.0887543
ePC	ePC(36:5)a		0.0256365	0.031772	0.0194114	0.0280369	0.019453	0.0378734	0.00913004	0.0147685	0.012719	0.0226506	0.0289228	0.0206328	0.0217411	0.00947444	0.0155754	0.0258026	0.0105882	0.0140985	0.0169596	0.0221569	0.0144247	0.018893	0.0236905	0.0103874	0.0390571	0.0137075	0.0175982	0.020691	0.0317664	0.0159929	0.0171684	0.0123457	0.0102186	0.0129565	0.0155631	0.0107403	0.0223206	0.0158736	0.0199392	0.0135279	0.0212998	0.0126148	0.0200256	0.0502684	0.0116517	0.0149565	0.0141677
ePC	ePC(36:5)b		0.0760596	0.0781901	0.0552348	0.0675813	0.0742602	0.0622842	0.0529757	0.0755911	0.0888759	0.0742692	0.0728285	0.145416	0.0752	0.0417058	0.0932303	0.0981987	0.0768407	0.0754622	0.0931287	0.0652556	0.0522589	0.0722344	0.0759507	0.0609149	0.0542852	0.0825284	0.0696587	0.0696226	0.0883044	0.0996921	0.0686717	0.0963547	0.066951	0.028904	0.0495787	0.0900156	0.0646213	0.0421729	0.0495448	0.0431112	0.0557348	0.100291	0.0608458	0.0553935	0.109495	0.0855357	0.0656988
ePC	ePC(38:4)		0.0518651	0.0362707	0.0487866	0.033186	0.0413571	0.0321087	0.0435126	0.050586	0.0490921	0.0516541	0.0544249	0.0853705	0.0513471	0.0430764	0.0373153	0.0752103	0.0530185	0.0433145	0.0609434	0.0658128	0.0359718	0.0512175	0.0471494	0.0401509	0.0304573	0.0397853	0.0382075	0.0333175	0.0531951	0.0574884	0.0567103	0.0660801	0.045166	0.0181815	0.0257372	0.0453416	0.0396202	0.0219097	0.0279855	0.0213046	0.0402507	0.0413515	0.0380192	0.0221124	0.0495418	0.0693616	0.0351474
ePC	ePC(38:5)a		0.0808488	0.0702923	0.0914315	0.0651678	0.091709	0.0735439	0.0754651	0.108194	0.0908475	0.0962955	0.0980553	0.132316	0.0788966	0.0605367	0.0903826	0.107494	0.0925037	0.0986871	0.0953507	0.0858029	0.0611698	0.0936509	0.096212	0.0716981	0.0639847	0.0885492	0.0788896	0.0644686	0.0904654	0.0933761	0.103459	0.098512	0.0677127	0.0399337	0.0513104	0.0899236	0.0570751	0.048312	0.0608487	0.052326	0.0695729	0.11287	0.0808012	0.07783	0.0845611	0.133132	0.0854308
ePC	ePC(38:5)b		0.0110096	0.0183977	0.00938973	0.0155139	0.0122387	0.0188137	0.00913004	0.00992955	0.0124236	0.0132231	0.0131887	0.0120212	0.0125559	0.00947444	0.010474	0.0136178	0.0086006	0.0095571	0.00977325	0.0158339	0.00783348	0.0129508	0.0144571	0.0103874	0.0183856	0.0105704	0.0114377	0.0103018	0.0152356	0.0113843	0.010843	0.0102371	0.0102186	0.00970653	0.00955034	0.0107403	0.0134024	0.0129819	0.00915573	0.00889286	0.0107197	0.00960483	0.0105644	0.0142387	0.0122556	0.0101678	0.00960617
ePC	ePC(38:5)c		0.0253303	0.0298593	0.0151791	0.0201023	0.0247842	0.0165417	0.0156319	0.0272016	0.0253136	0.0297506	0.0249522	0.0483164	0.0237425	0.0113186	0.0273894	0.0315779	0.0249577	0.0198794	0.0261735	0.0204548	0.0151137	0.027527	0.0229222	0.0207467	0.0144278	0.0209285	0.0190946	0.0176784	0.0242785	0.0385576	0.0211704	0.0228077	0.0261056	0.00970653	0.0113138	0.0217526	0.0164626	0.0126476	0.0120554	0.0104712	0.0175133	0.0223316	0.0196792	0.0181761	0.0263563	0.0248814	0.0132999
ePC	ePC(38:6)		0.0117837	0.0184975	0.00938973	0.0199743	0.0153069	0.0290764	0.00913004	0.00992955	0.010582	0.0190542	0.0151856	0.0132636	0.0130783	0.00947444	0.0139847	0.017054	0.0086006	0.0142666	0.0125197	0.0148397	0.00847651	0.0157818	0.0125722	0.0103874	0.0279205	0.0105704	0.0134437	0.0142933	0.0227348	0.0130326	0.0137689	0.0102371	0.0103531	0.00970653	0.00955034	0.0107403	0.0159164	0.0122194	0.012049	0.00847429	0.0128813	0.00960483	0.0105644	0.0319509	0.0116461	0.0104757	0.00960617
ePC	ePC(40:4)		0.0108172	0.0110046	0.0109775	0.00845242	0.00851051	0.0108753	0.0106613	0.0120202	0.0115276	0.0106794	0.00905138	0.0175425	0.0111615	0.00986942	0.010474	0.0121776	0.012754	0.0101417	0.0142711	0.0154169	0.00783348	0.00901709	0.00909307	0.0103874	0.0100969	0.0105704	0.00963865	0.00799002	0.0121179	0.0129401	0.0110299	0.0162315	0.0110334	0.00970653	0.00955034	0.0107403	0.0100715	0.00856669	0.00896619	0.00812153	0.00873547	0.00960483	0.0105644	0.0096886	0.0095021	0.0134725	0.00960617
ePC	ePC(40:5)		0.011775	0.0120292	0.0116806	0.00856523	0.0103205	0.013421	0.0106692	0.0156708	0.015835	0.0161323	0.0160529	0.0170745	0.0162546	0.0106898	0.0112428	0.0164659	0.0145667	0.0119128	0.0147408	0.0164427	0.0100139	0.0139819	0.0135304	0.0103874	0.0115434	0.0140406	0.0133998	0.0102691	0.0152228	0.0139466	0.017208	0.0178905	0.0162388	0.00970653	0.00955034	0.0107403	0.010901	0.0119179	0.00896619	0.00849467	0.0113882	0.0133902	0.0105644	0.0096886	0.0140566	0.0202358	0.0111397
ePC	ePC(42:5)		0.0135395	0.0110046	0.0147095	0.00966219	0.0145711	0.0108753	0.0131202	0.0200592	0.0154251	0.0226068	0.0185044	0.0207214	0.0143643	0.0114575	0.0108743	0.0153699	0.0195262	0.0141111	0.0163138	0.0234073	0.0133232	0.0148455	0.0152945	0.0103874	0.0112337	0.0137605	0.0101714	0.00891168	0.0200746	0.0167188	0.0204829	0.0185516	0.0137852	0.00970653	0.0131529	0.0149004	0.0133889	0.0125257	0.00989128	0.00997689	0.00981178	0.0159167	0.0121144	0.0096886	0.0189578	0.029531	0.0128488
ePC	ePC(44:5)		0.0186241	0.0158566	0.0256004	0.0152386	0.0229688	0.0124396	0.0208378	0.034165	0.0244412	0.0421473	0.0286638	0.0404812	0.0260138	0.0177528	0.0159098	0.0343818	0.0289471	0.0226972	0.0203361	0.0380718	0.0188743	0.0224815	0.0255291	0.0134214	0.0185841	0.0251327	0.0219873	0.0181179	0.0283169	0.0321144	0.0263073	0.0365916	0.0277091	0.0124833	0.022619	0.0298169	0.0227285	0.0171641	0.0146113	0.0157907	0.0137257	0.0255982	0.017459	0.012589	0.0396655	0.0395733	0.0240621
ePC	ePC(44:6)		0.010129	0.0110046	0.0118449	0.00845242	0.0103477	0.0108753	0.00913004	0.0140809	0.0125205	0.0159618	0.0123546	0.0153963	0.0111615	0.00947444	0.010474	0.013597	0.0149602	0.0135802	0.00977325	0.0126977	0.00783348	0.0122574	0.0136791	0.0103874	0.0100969	0.0105704	0.00963865	0.00799002	0.0135473	0.0120981	0.0146607	0.0148622	0.0102186	0.00970653	0.00955034	0.0129001	0.0100715	0.0100488	0.00896619	0.00836523	0.00873547	0.0114586	0.0105644	0.0096886	0.0138834	0.0197408	0.00960617
PE	PE(34:1)		0.010129	0.0133204	0.00938973	0.00846713	0.00851051	0.0108753	0.00913004	0.00992955	0.0135156	0.00852619	0.00802256	0.0113682	0.0224006	0.0167605	0.0147378	0.00951921	0.0086006	0.0095571	0.00977325	0.00998261	0.0116405	0.00758822	0.00909307	0.0103874	0.0100969	0.0105704	0.0127739	0.00939244	0.00883134	0.0112123	0.0133482	0.0102371	0.0102186	0.00970653	0.00955034	0.0107403	0.0100715	0.010231	0.0183449	0.0087071	0.00873547	0.0105011	0.0115771	0.0334268	0.0160473	0.0101678	0.00960617
PE	PE(34:2)		0.0285255	0.0375455	0.0147224	0.0220541	0.0246215	0.0108753	0.0305869	0.0175172	0.0367964	0.0177863	0.0136485	0.037422	0.0543901	0.0635171	0.0289443	0.0265053	0.0184641	0.0345906	0.011793	0.0190049	0.0300669	0.00992482	0.0284618	0.0280673	0.0183667	0.019694	0.0289219	0.0294396	0.0219447	0.0237481	0.0308095	0.0187137	0.0203846	0.0110089	0.0188581	0.0248002	0.0115878	0.0248301	0.0435811	0.0349505	0.0252452	0.0328053	0.0259579	0.0450262	0.041238	0.0205929	0.0112023
PE	PE(36:1)		0.019435	0.0326936	0.00938973	0.0140374	0.0142208	0.0108753	0.0155326	0.00992955	0.0401709	0.0176136	0.00949871	0.0234394	0.0807152	0.0437678	0.0548036	0.0238463	0.0109739	0.0165956	0.00977325	0.00998261	0.0446157	0.00829901	0.0126109	0.0231416	0.014928	0.0152984	0.0323619	0.0228164	0.0229015	0.0239969	0.0254465	0.0165866	0.0102186	0.00970653	0.0139393	0.0212211	0.0139913	0.0123187	0.0338701	0.0219725	0.0173382	0.0189619	0.0237499	0.0634206	0.0461494	0.043346	0.00960617
PE	PE(36:2)		0.101304	0.153204	0.0570338	0.0668316	0.09285	0.0281646	0.106237	0.0506824	0.136004	0.0701458	0.0410057	0.101762	0.22684	0.236485	0.116993	0.111241	0.054838	0.11474	0.0335466	0.068083	0.123114	0.0386759	0.0730362	0.106179	0.0659634	0.0540224	0.115436	0.117555	0.0741773	0.082353	0.129987	0.0510666	0.0567778	0.0347545	0.0715739	0.0925358	0.0501903	0.0538989	0.114353	0.0907643	0.105091	0.122808	0.0943201	0.175961	0.171757	0.0808322	0.0357859
PE	PE(36:3)		0.0250824	0.0228708	0.0102467	0.017149	0.0146065	0.0108753	0.0259869	0.00992955	0.0277153	0.0149932	0.0104473	0.0129257	0.0372963	0.0359068	0.0245813	0.0156048	0.011288	0.0241087	0.00977325	0.0131776	0.0241601	0.00758822	0.0137454	0.0155852	0.0158835	0.015302	0.0174783	0.0223625	0.015128	0.01959	0.0305973	0.0102371	0.0102186	0.00970653	0.0112682	0.0240556	0.0100715	0.0106619	0.0220788	0.0193024	0.0172126	0.0257691	0.0184729	0.0266491	0.0502694	0.0140169	0.00960617
PE	PE(36:5)		0.010129	0.0282939	0.00938973	0.0143646	0.00851051	0.0121321	0.00913004	0.00992955	0.00984014	0.00852619	0.00802256	0.0125612	0.0111615	0.00994296	0.0105999	0.0115596	0.0086006	0.0095571	0.00977325	0.00998261	0.00783348	0.00758822	0.0102189	0.0103874	0.0225378	0.0105704	0.0113473	0.00834055	0.015532	0.0106422	0.00962268	0.0102371	0.0102186	0.00970653	0.00955034	0.0107403	0.0100715	0.0207571	0.0157381	0.0135203	0.00873547	0.00960483	0.0105644	0.0501837	0.0095539	0.0101678	0.00960617
PE	PE(38:3)		0.013338	0.0203421	0.00938973	0.0108496	0.010033	0.0108753	0.00913004	0.00992955	0.0133956	0.00852619	0.00802256	0.0122199	0.0179645	0.0293287	0.010474	0.0128066	0.0086006	0.0095571	0.00977325	0.00998261	0.009598	0.00758822	0.0114531	0.0139318	0.0100969	0.0105704	0.018065	0.0118633	0.00883134	0.00851024	0.00962268	0.0102371	0.0102186	0.00970653	0.00955034	0.0107403	0.0100715	0.00856669	0.014097	0.0115894	0.00967759	0.0098798	0.0137532	0.0223131	0.0115222	0.0101678	0.00960617
PE	PE(38:4)		0.104941	0.129369	0.0555613	0.0548102	0.0866796	0.0467634	0.0872085	0.0736028	0.108872	0.0804697	0.0384576	0.13321	0.137051	0.108203	0.11989	0.110475	0.0691749	0.0678496	0.0495032	0.0621593	0.0678218	0.0601743	0.0892616	0.0834163	0.0604279	0.0728245	0.111342	0.0788505	0.0585686	0.0762348	0.0893223	0.0616942	0.0503338	0.0448077	0.0598953	0.0742865	0.0636478	0.0683001	0.108463	0.0623049	0.0774506	0.109077	0.0960338	0.147558	0.140187	0.0801553	0.0597922
PE	PE(38:6)		0.0967225	0.19781	0.0410295	0.0834062	0.0940066	0.0410816	0.0890985	0.0667069	0.0515559	0.0838105	0.0284703	0.132669	0.0829729	0.0972018	0.0959501	0.0950589	0.061541	0.0593267	0.042308	0.07345	0.0507966	0.0491803	0.113989	0.0767689	0.0719551	0.0565788	0.154897	0.0975363	0.0394569	0.0533728	0.0724814	0.0379369	0.0559616	0.0594582	0.0697348	0.0387696	0.0397541	0.104973	0.095713	0.106117	0.08054	0.0839388	0.0884475	0.336266	0.117073	0.0581118	0.0433336
PE	PE(40:6)		0.0857687	0.188381	0.0250122	0.0637202	0.0689362	0.0549952	0.048182	0.0500288	0.0551294	0.0672869	0.0223015	0.0786081	0.0931424	0.0891131	0.0904972	0.0834395	0.0404459	0.0473847	0.0358431	0.0469406	0.0413761	0.0344942	0.0542878	0.0696337	0.0728416	0.042122	0.122575	0.0926688	0.0435702	0.0364323	0.0559011	0.0310362	0.0376762	0.0456707	0.0502	0.0335675	0.0393621	0.069851	0.0633394	0.096333	0.0777577	0.0763403	0.0805041	0.304193	0.107549	0.0463527	0.0396953
ePE	ePE(34:2)		0.0114881	0.0110046	0.0201582	0.0138662	0.0103419	0.0108753	0.0133137	0.0136751	0.0149406	0.0105336	0.0172666	0.0189198	0.0131113	0.0180888	0.0179302	0.0257213	0.0086006	0.0095571	0.0110717	0.0154197	0.0128933	0.00799164	0.0120503	0.0148038	0.0128831	0.0124168	0.0191831	0.0136526	0.0141302	0.0120652	0.0126678	0.0123088	0.0128314	0.00970653	0.0112186	0.0134866	0.0127553	0.00884863	0.0168882	0.00812153	0.0139768	0.017313	0.0179729	0.0225721	0.0196296	0.0131795	0.00960617
ePE	ePE(34:3)		0.0307048	0.0236537	0.0406489	0.0318038	0.0242145	0.0193828	0.0388321	0.0278569	0.0356008	0.0173613	0.0277784	0.0263879	0.0306385	0.042503	0.0293842	0.0442941	0.0141093	0.0289863	0.0213064	0.0424583	0.0294418	0.0123146	0.0264747	0.0278525	0.0231078	0.017983	0.0286356	0.0396811	0.0284525	0.0236586	0.0388659	0.0207333	0.0211097	0.0161202	0.0268995	0.0249426	0.0210098	0.0114512	0.0252066	0.0146393	0.0216162	0.0319122	0.0282262	0.0260939	0.0331795	0.0265571	0.0184828
ePE	ePE(36:2)		0.0155909	0.0144094	0.0174958	0.0175571	0.00982479	0.0108753	0.0157737	0.0153266	0.0172692	0.0107063	0.0159233	0.0137852	0.0144676	0.0186131	0.017819	0.0257213	0.0122233	0.0140753	0.012908	0.0169831	0.0131682	0.0102434	0.0136281	0.0128331	0.0151325	0.0111323	0.0181548	0.0150495	0.019076	0.0179506	0.0153963	0.0121741	0.0124175	0.00970653	0.0106384	0.012399	0.0138706	0.00856669	0.0148907	0.0120075	0.0120306	0.0126443	0.0145495	0.0223019	0.0161656	0.0119439	0.00960617
ePE	ePE(36:3)		0.0726002	0.0508182	0.0795236	0.0708573	0.0369603	0.0308258	0.0816483	0.0596215	0.0702735	0.0355585	0.0695002	0.0589675	0.050551	0.084252	0.0656402	0.089268	0.0376476	0.0522379	0.0423455	0.0738713	0.0656007	0.0276188	0.0537684	0.0545789	0.0550877	0.0505009	0.0690434	0.0777038	0.066175	0.067148	0.073762	0.0453764	0.0628659	0.0264282	0.0481713	0.0470606	0.0428924	0.0245066	0.0569271	0.0318551	0.0592706	0.0622656	0.0575148	0.0570855	0.0544855	0.0547117	0.0309232
ePE	ePE(36:4)		0.0205835	0.0174831	0.0287588	0.019692	0.0186917	0.0125548	0.0281522	0.0254833	0.0239427	0.0211763	0.0271783	0.0238398	0.0228317	0.0222124	0.0201524	0.0324152	0.017496	0.0261249	0.0150434	0.0278309	0.0257559	0.0128347	0.0238225	0.0242604	0.0179954	0.0211942	0.0232531	0.033726	0.0200326	0.0217629	0.0320736	0.0203186	0.0174761	0.0125816	0.0173004	0.0168764	0.0174465	0.0107572	0.0143459	0.0125262	0.0223119	0.0284992	0.0234373	0.0250654	0.0229236	0.0263198	0.0151753
ePE	ePE(36:5)		0.084321	0.0727312	0.0718709	0.0766889	0.0797995	0.0569635	0.0507113	0.0696209	0.0992374	0.073886	0.0865654	0.0902391	0.142411	0.0591206	0.0941741	0.12396	0.057578	0.0629384	0.0727024	0.0766509	0.075945	0.0595563	0.0740052	0.0782074	0.056743	0.0637708	0.0898716	0.110618	0.0823814	0.0800555	0.108002	0.0663456	0.0552044	0.0418864	0.0598883	0.0723444	0.0686997	0.0355466	0.100237	0.045281	0.0747755	0.0978084	0.0887656	0.121792	0.134447	0.0820087	0.0729588
ePE	ePE(36:6)		0.0252329	0.0377223	0.018827	0.0301811	0.0129066	0.0387918	0.00913004	0.00992955	0.0137513	0.0138146	0.0249558	0.0155682	0.034545	0.00947444	0.0207633	0.0402556	0.0086006	0.0125815	0.0104908	0.0339683	0.0125025	0.0101432	0.0243648	0.0113604	0.0507189	0.0166985	0.030031	0.029191	0.0462575	0.016181	0.0254038	0.0102371	0.0102186	0.0155304	0.0143134	0.0107403	0.037212	0.0173503	0.025295	0.0161197	0.0212549	0.0114391	0.0177332	0.0708211	0.0163117	0.0101678	0.0134243
ePE	ePE(38:4)		0.0144672	0.0165836	0.0131429	0.0224891	0.0140254	0.0108753	0.00913004	0.0136751	0.0231286	0.0176136	0.0145931	0.0196358	0.0183106	0.0183682	0.010474	0.0297318	0.0102772	0.0112266	0.0150065	0.0177918	0.0140789	0.0141391	0.0227079	0.0368356	0.0115348	0.031398	0.0154966	0.0184311	0.0162765	0.0222254	0.0273873	0.0285078	0.0145078	0.0117257	0.00963418	0.0107403	0.0100715	0.00856669	0.00896619	0.00812153	0.0190452	0.0113618	0.0196846	0.0115794	0.0196296	0.0156374	0.00960617
ePE	ePE(38:5)a		0.010129	0.015727	0.014135	0.0166721	0.0122379	0.0136561	0.0107972	0.0100552	0.0173885	0.013378	0.0138918	0.0172812	0.0166843	0.0119551	0.010474	0.0199582	0.0086006	0.0140802	0.0108867	0.0136204	0.0129288	0.0110048	0.0206108	0.0210989	0.0100969	0.0162152	0.0153942	0.0152114	0.0109592	0.0135138	0.0185145	0.0176795	0.0113447	0.00970653	0.00955034	0.0107403	0.0103671	0.00856669	0.00896619	0.00812153	0.0109428	0.010045	0.0132657	0.0210116	0.011702	0.0205411	0.00960617
ePE	ePE(38:5)b		0.161263	0.155268	0.146953	0.149279	0.135708	0.0869212	0.102324	0.150241	0.208344	0.130796	0.182037	0.191057	0.202159	0.133907	0.189814	0.279591	0.109028	0.101598	0.142559	0.154803	0.13675	0.122877	0.159644	0.149377	0.115707	0.165815	0.167225	0.165564	0.157969	0.200377	0.207196	0.142797	0.131517	0.0831848	0.0990162	0.116173	0.126221	0.0761784	0.189723	0.084599	0.13825	0.1752	0.151635	0.208733	0.192798	0.17272	0.121271
ePE	ePE(38:6)a		0.0645305	0.0565464	0.0659794	0.0615832	0.0624825	0.047967	0.0475657	0.0670314	0.0870653	0.068158	0.0660952	0.0828078	0.0923017	0.0470058	0.0864464	0.103177	0.0495	0.0598209	0.0595382	0.0874056	0.0598383	0.056267	0.0793982	0.0604957	0.0542702	0.0589179	0.0722206	0.0790744	0.0609667	0.0641047	0.0926884	0.0519044	0.049742	0.0375262	0.0424305	0.0635263	0.059257	0.0314758	0.059437	0.0370148	0.0474735	0.0924801	0.0833466	0.0925353	0.0898414	0.0870726	0.0593732
ePE	ePE(38:6)b		0.0652174	0.0909982	0.042457	0.0666799	0.0266632	0.0671641	0.0121362	0.017295	0.0259747	0.0387534	0.053644	0.0415214	0.0470267	0.0176655	0.0498665	0.0632155	0.0174038	0.0341709	0.0231805	0.0532591	0.0250548	0.039026	0.0588432	0.0255137	0.099073	0.0451768	0.0538827	0.0521519	0.0795902	0.0424613	0.04134	0.0274492	0.0275459	0.031377	0.029441	0.0228747	0.0631296	0.0362589	0.0546984	0.0291549	0.056244	0.0229314	0.0402263	0.11501	0.0305904	0.0234562	0.0212065
ePE	ePE(38:7)a		0.0244804	0.0250182	0.0195213	0.0243744	0.0164078	0.0277414	0.00913004	0.010723	0.00984014	0.0183918	0.0228259	0.014812	0.0209177	0.00947444	0.0201308	0.0288696	0.0086006	0.0136591	0.00977325	0.0311401	0.0140356	0.0140595	0.0253909	0.0103874	0.0409826	0.0123768	0.0249674	0.024281	0.0300644	0.0143058	0.0253943	0.0106767	0.0102186	0.0178258	0.01169	0.0107403	0.0245117	0.012836	0.021198	0.0101897	0.022917	0.00966012	0.0195703	0.0658314	0.0119784	0.0101678	0.0122556
ePE	ePE(38:7)b		0.0574692	0.0441121	0.0388341	0.0400996	0.0442816	0.049989	0.026147	0.0378438	0.0285522	0.0349128	0.049471	0.0529756	0.0520429	0.0374395	0.0419236	0.0580644	0.0312776	0.0360501	0.045851	0.0574544	0.0365781	0.028825	0.0396891	0.0444345	0.0531168	0.0362729	0.0404563	0.0506031	0.0463229	0.0405445	0.0433675	0.0300345	0.0268918	0.0276858	0.0336022	0.0261513	0.038759	0.0273988	0.0333336	0.0299604	0.0441272	0.0459395	0.0412298	0.0661999	0.0459887	0.0476971	0.0261396
ePE	ePE(40:5)		0.0121035	0.0124029	0.0133781	0.00845242	0.0113761	0.0108753	0.00913004	0.00992955	0.0139506	0.0150234	0.0147859	0.0155933	0.0140941	0.0174618	0.0175447	0.021896	0.00958041	0.0095571	0.00977325	0.0126066	0.00924862	0.00906744	0.00909307	0.0103874	0.0100969	0.0151999	0.0191999	0.0162756	0.0124058	0.0156847	0.0122781	0.0120253	0.0113827	0.00982939	0.00986466	0.0150093	0.0130546	0.00910891	0.0271939	0.00970471	0.0138634	0.0120607	0.0132657	0.0198187	0.0262645	0.0101678	0.0101169
ePE	ePE(40:6)		0.0147412	0.0236944	0.0159986	0.0166032	0.0142873	0.0125819	0.0109567	0.0118933	0.0215735	0.0116808	0.0187605	0.0190298	0.01719	0.0143573	0.0201622	0.0259136	0.0107097	0.0105214	0.0182711	0.0221113	0.0109116	0.013255	0.018162	0.0150401	0.0176761	0.0211358	0.0157116	0.0192971	0.023134	0.0212467	0.0156328	0.0173695	0.0118608	0.0100533	0.00970574	0.0160122	0.0123652	0.00856669	0.0290568	0.0118549	0.0194173	0.0138569	0.0163275	0.0239495	0.0177838	0.0132991	0.0114462
ePE	ePE(40:7)		0.0655345	0.0755407	0.0485747	0.0514863	0.0379425	0.0451054	0.033086	0.0461397	0.0383159	0.045643	0.0668218	0.0553098	0.0552237	0.031263	0.047508	0.0830543	0.0329995	0.0389181	0.0464749	0.0636784	0.0356535	0.0446012	0.0474824	0.041033	0.0655909	0.0478284	0.0498495	0.0542846	0.0660091	0.0519197	0.0582128	0.0351019	0.040253	0.035042	0.0277842	0.0294333	0.0479521	0.0296804	0.0505237	0.0342913	0.0513447	0.0411888	0.0504848	0.0722615	0.0495659	0.0527541	0.0354606
ePE	ePE(40:8)		0.0264281	0.0271696	0.0233959	0.0220373	0.0188009	0.0214662	0.0155115	0.0249892	0.0171699	0.0247387	0.0257406	0.0257628	0.0225333	0.0171076	0.0219636	0.0373445	0.0154861	0.0254489	0.0212044	0.0337122	0.0230556	0.0191214	0.0257228	0.019883	0.0318337	0.016432	0.0225192	0.0268874	0.0237001	0.0182979	0.0293332	0.0160104	0.0129347	0.0148191	0.0161238	0.0141095	0.0279176	0.0101056	0.0176976	0.0170347	0.0228901	0.026374	0.0258019	0.0345525	0.0270122	0.0355527	0.0180071
PI	PI(34:2)		0.138572	0.226162	0.127877	0.187985	0.106717	0.012346	0.123611	0.0612744	0.224043	0.121112	0.137678	0.140082	0.183323	0.345415	0.150441	0.168769	0.0629158	0.214202	0.0586361	0.0886858	0.150111	0.067135	0.124953	0.169827	0.147877	0.0466993	0.216783	0.197959	0.15577	0.161666	0.135535	0.0756116	0.0998353	0.0761851	0.124509	0.0677886	0.0985578	0.0648119	0.138014	0.120709	0.0794692	0.161838	0.158009	0.200302	0.234524	0.102371	0.0642146
PI	PI(36:1)		0.0450582	0.0452581	0.0482744	0.046566	0.0326305	0.0294513	0.0584589	0.0384634	0.054623	0.0416629	0.0250119	0.0436693	0.0456213	0.0719331	0.0943553	0.0478376	0.020661	0.0631665	0.024788	0.0414049	0.0714122	0.0270788	0.0549652	0.0348867	0.0616294	0.0376434	0.0679029	0.038104	0.0378005	0.0521613	0.0478442	0.0512098	0.0323521	0.0268718	0.0396879	0.0234365	0.0389839	0.0213769	0.041906	0.021437	0.028709	0.0538071	0.046418	0.116326	0.0478609	0.0508905	0.0242242
PI	PI(36:2)		0.147057	0.174066	0.142095	0.125736	0.0879861	0.081319	0.153851	0.100202	0.159309	0.103692	0.11646	0.11035	0.128766	0.175819	0.227545	0.112015	0.0690018	0.190389	0.0657861	0.10405	0.123084	0.0738173	0.135461	0.105591	0.170693	0.0962901	0.151247	0.139153	0.13005	0.128911	0.166534	0.0779806	0.089095	0.105076	0.113045	0.0742843	0.107483	0.129902	0.1063	0.0989568	0.130756	0.164416	0.128395	0.205697	0.170779	0.102155	0.103267
PI	PI(36:3)		0.0616138	0.0460827	0.0392678	0.0302357	0.0231924	0.0108753	0.0565001	0.0115666	0.0633316	0.0309138	0.0406422	0.0348774	0.0182167	0.0486158	0.0942826	0.0334135	0.0211481	0.0845538	0.0140244	0.0238524	0.0388306	0.0174624	0.0371894	0.0305406	0.0503468	0.017991	0.0419853	0.0508654	0.0435359	0.054286	0.0407988	0.017188	0.0242147	0.0184847	0.0237762	0.0192252	0.026724	0.0131127	0.0256534	0.0212323	0.0221171	0.0517159	0.0278291	0.0365729	0.0679277	0.033302	0.00960617
PI	PI(36:4)		0.0453134	0.0934949	0.0441223	0.08706	0.0604643	0.0212412	0.0525079	0.0327263	0.109225	0.0526669	0.0403829	0.0716555	0.107825	0.124419	0.0971766	0.0744013	0.0458469	0.0468319	0.0392025	0.0472084	0.0637619	0.0420429	0.0689842	0.0801709	0.0584123	0.0648109	0.0988789	0.0722244	0.059561	0.0676615	0.0608649	0.0729786	0.0430716	0.0532618	0.0375782	0.0343579	0.0403715	0.0320853	0.0718849	0.0480102	0.042687	0.0496559	0.0202924	0.0941599	0.0919595	0.0409652	0.0480416
PI	PI(38:3)		0.0775689	0.0918928	0.0785724	0.04704	0.0544429	0.0335966	0.0524588	0.0359242	0.108099	0.0249836	0.0489667	0.0764524	0.0848122	0.159543	0.104014	0.0710112	0.0500097	0.0428636	0.0460493	0.0467512	0.0626651	0.0230876	0.0664056	0.0716229	0.0608675	0.0365568	0.0952004	0.0586544	0.0727617	0.0591964	0.0773913	0.0607766	0.0520314	0.0526959	0.0345718	0.0684283	0.0620387	0.0230613	0.0540491	0.0349051	0.0531357	0.0535107	0.0811969	0.0987696	0.0733834	0.03098	0.0403737
PI	PI(38:4)		0.238727	0.485912	0.221469	0.256281	0.240164	0.226799	0.19074	0.205917	0.343058	0.252899	0.203184	0.352972	0.352329	0.285824	0.680507	0.286305	0.210676	0.216196	0.242276	0.201331	0.197598	0.163818	0.232392	0.245848	0.295157	0.23162	0.338822	0.256047	0.337188	0.264169	0.250415	0.24195	0.206571	0.192356	0.208393	0.211981	0.239224	0.206035	0.201204	0.166702	0.225694	0.242654	0.363922	0.445748	0.429825	0.209832	0.189677
PI	PI(38:6)		0.0193995	0.040175	0.0117732	0.0324622	0.014123	0.0135455	0.0127886	0.00992955	0.0131534	0.0220062	0.0128361	0.0195436	0.0209096	0.0189152	0.0201656	0.0214068	0.0102772	0.0224323	0.00977325	0.0161743	0.0172703	0.0168371	0.0252058	0.0171909	0.0354295	0.0169037	0.0332751	0.0216368	0.0187092	0.0121212	0.0178637	0.0120253	0.0129608	0.0226491	0.0148907	0.0107403	0.0185732	0.0113871	0.0210303	0.0186246	0.0123477	0.01297	0.0183116	0.0389648	0.0166882	0.020387	0.0128407
PI	PI(40:6)		0.0536889	0.117493	0.0359878	0.0692617	0.0374026	0.0412326	0.0385929	0.0341584	0.0414575	0.0611614	0.0357711	0.0647895	0.0492903	0.0511112	0.0790377	0.0560729	0.0277336	0.0537212	0.0420285	0.0498634	0.0424613	0.0380993	0.0626401	0.0450038	0.126298	0.0452588	0.0839228	0.0685886	0.0622614	0.0469441	0.0526563	0.0256623	0.041783	0.0645848	0.0540367	0.0144955	0.0574656	0.0466768	0.0368534	0.0565417	0.040347	0.0416132	0.0755376	0.159953	0.0644414	0.0554181	0.0440208
SM	SM(32:1)		0.159116	0.160711	0.0770286	0.132858	0.121336	0.0819418	0.0967161	0.0733661	0.0989488	0.0983942	0.110512	0.18023	0.116936	0.147961	0.108847	0.111159	0.0936484	0.109363	0.0974879	0.16728	0.082305	0.0867744	0.110802	0.135053	0.146042	0.0938426	0.138977	0.109235	0.140955	0.153467	0.0800074	0.0959852	0.125933	0.0922308	0.085369	0.0800257	0.135747	0.0776114	0.0820879	0.0810097	0.133413	0.136839	0.118001	0.10979	0.167388	0.100734	0.0499153
SM	SM(32:2)		0.0114881	0.0120354	0.00938973	0.011125	0.00913533	0.0108753	0.00913004	0.00992955	0.00984014	0.00939759	0.00802256	0.0133063	0.0111615	0.0134572	0.0125157	0.0107965	0.0086006	0.0115573	0.00977325	0.0136733	0.00793264	0.00856159	0.00909307	0.0103874	0.0100969	0.0105704	0.00963865	0.00799002	0.0100917	0.0101692	0.00962268	0.011694	0.0102186	0.00982939	0.00955034	0.0107403	0.0112188	0.00856669	0.00896619	0.00812153	0.00873547	0.00992094	0.0114176	0.01055	0.0132076	0.0114445	0.00960617
SM	SM(33:1)		0.0705935	0.0678758	0.0505485	0.0731337	0.0597755	0.0474647	0.0542784	0.0613162	0.0632128	0.0712195	0.0700141	0.102938	0.0518241	0.0678291	0.0401316	0.0607494	0.0557398	0.0611492	0.0659488	0.0850442	0.0560813	0.0576513	0.0557215	0.0606357	0.0929034	0.0423339	0.0563054	0.0584957	0.0795995	0.0728401	0.0423812	0.0568415	0.065945	0.041557	0.0698553	0.0364437	0.0716326	0.0537773	0.0519864	0.0526295	0.0665	0.0868287	0.067354	0.038228	0.0742744	0.0741358	0.0305153
SM	SM(34:0)		0.0549906	0.052432	0.0661706	0.0542648	0.0597778	0.0438782	0.052457	0.0648944	0.0582539	0.063637	0.0575716	0.071231	0.0600344	0.0534472	0.0601796	0.0665605	0.0484455	0.0724303	0.0445254	0.0641462	0.0494329	0.0454876	0.0677381	0.0537276	0.0814893	0.0641248	0.0506904	0.0518815	0.0619688	0.0577668	0.0632719	0.0634069	0.0683236	0.0439508	0.0771617	0.0496492	0.0558999	0.0428102	0.0491201	0.049026	0.0576566	0.0779159	0.0525308	0.0588065	0.06632	0.0826373	0.0329077
SM	SM(34:1)a		0.0221443	0.0294879	0.0210887	0.0337986	0.0188201	0.023427	0.0205323	0.0166619	0.0170692	0.0261451	0.0252339	0.0266289	0.0235474	0.0220837	0.0203049	0.0282615	0.0221327	0.023558	0.0155347	0.042781	0.02061	0.0177787	0.0231695	0.0144294	0.0415813	0.0166451	0.0246049	0.0271016	0.0306097	0.0212764	0.0170258	0.0240019	0.0233177	0.0179442	0.0205571	0.0107403	0.0289523	0.0165313	0.0193285	0.0149974	0.0206286	0.0222513	0.0162514	0.0341528	0.0216912	0.015448	0.0124515
SM	SM(34:1)b		0.822559	0.791297	1.04187	0.859942	0.80908	0.64707	0.855117	0.869003	0.990282	0.871283	0.849335	1.02506	0.720806	1.06282	0.734733	0.958448	0.745374	0.839823	0.869606	1.02321	0.721311	0.757025	0.90038	0.847393	1.23511	0.902407	0.855328	0.79386	0.946345	0.851619	0.870348	0.886745	0.950149	0.755094	1.01905	0.741143	0.974582	0.78317	0.878659	0.797497	0.885447	1.19769	0.973365	0.768304	0.937518	1.11585	0.662037
SM	SM(34:2)		0.226304	0.208775	0.197318	0.185481	0.201099	0.127133	0.14835	0.180218	0.221032	0.15936	0.179098	0.299322	0.15877	0.221124	0.213621	0.188302	0.172814	0.203959	0.177004	0.198002	0.135473	0.159532	0.193181	0.197569	0.213331	0.182593	0.203297	0.148015	0.184328	0.225923	0.162012	0.171129	0.198844	0.134557	0.22141	0.156242	0.2095	0.156387	0.139376	0.124445	0.179741	0.308042	0.211394	0.188322	0.209479	0.230228	0.105574
SM	SM(35:1)		0.0288162	0.0269593	0.0231949	0.0325279	0.0200238	0.0246257	0.0254716	0.0270532	0.0246298	0.0311575	0.0250946	0.0308456	0.022495	0.0187856	0.0153562	0.0195751	0.0216086	0.0228616	0.0252609	0.0313681	0.0199512	0.0178023	0.027873	0.0243243	0.0366892	0.0195877	0.0207657	0.0213797	0.0267593	0.0215016	0.0230467	0.0229501	0.0222843	0.0159526	0.0335756	0.0174038	0.0318857	0.0219087	0.019648	0.021448	0.0274429	0.0302309	0.0256104	0.0165508	0.022135	0.0255133	0.0133043
SM	SM(36:0)		0.0190867	0.0194056	0.0224085	0.0248104	0.0321253	0.0165466	0.00975983	0.0233317	0.0229256	0.0173385	0.0233563	0.0231483	0.0190269	0.0271515	0.0179989	0.0257365	0.0158623	0.0105353	0.0164973	0.0218429	0.0131872	0.0141497	0.0236492	0.0172156	0.0233546	0.0202577	0.020278	0.0202838	0.0252395	0.0223731	0.0162299	0.017472	0.0176298	0.0128365	0.0182504	0.0141467	0.0167142	0.0177639	0.0239007	0.0166183	0.0200833	0.0347576	0.023386	0.0303918	0.026841	0.038212	0.0125904
SM	SM(36:1)		0.191058	0.191491	0.160284	0.188744	0.167155	0.170285	0.13678	0.180959	0.185925	0.190149	0.170918	0.208062	0.164529	0.183369	0.134921	0.154766	0.173047	0.146333	0.185805	0.188959	0.113914	0.137085	0.182788	0.146955	0.216856	0.151307	0.160871	0.156992	0.188781	0.156025	0.158976	0.15222	0.15822	0.109115	0.232667	0.161543	0.194415	0.155957	0.12279	0.152379	0.189147	0.290431	0.213311	0.124518	0.169166	0.232721	0.131989
SM	SM(36:2)		0.114166	0.0958103	0.0877823	0.116918	0.106814	0.0792431	0.0708065	0.119709	0.104307	0.111861	0.0879373	0.133219	0.0996577	0.082254	0.10223	0.0751157	0.0997588	0.0804001	0.104008	0.0841443	0.0748171	0.0821497	0.106947	0.0873008	0.10723	0.0868278	0.0997812	0.0882685	0.112699	0.0835815	0.0820398	0.07879	0.0767948	0.0462877	0.162227	0.0870992	0.115082	0.0771345	0.0598014	0.0786549	0.100638	0.176101	0.107636	0.0734431	0.113383	0.106143	0.0599249
SM	SM(38:1)		0.210543	0.207316	0.145029	0.168165	0.158001	0.128011	0.125813	0.140218	0.176492	0.133771	0.155133	0.209927	0.179854	0.209658	0.129879	0.145074	0.158169	0.122823	0.146806	0.206257	0.131258	0.108385	0.163077	0.166113	0.175178	0.117937	0.163664	0.144024	0.177835	0.165844	0.12149	0.128852	0.147877	0.0951621	0.160448	0.152693	0.169447	0.11746	0.126771	0.116668	0.193407	0.194765	0.153119	0.112473	0.182719	0.12527	0.107991
SM	SM(38:2)		0.0745239	0.0575158	0.0604642	0.0563111	0.0563551	0.0504316	0.0451849	0.0548024	0.060801	0.0581236	0.0501655	0.0783194	0.0463208	0.0532098	0.0486385	0.0466078	0.0668522	0.0535841	0.0637144	0.0629479	0.0398958	0.0496317	0.0610925	0.0535298	0.0697913	0.0502605	0.0647741	0.053428	0.0598417	0.0535259	0.0591715	0.0433827	0.0421785	0.0298625	0.0769809	0.0533962	0.0660966	0.043146	0.0506299	0.0396077	0.0604097	0.0807465	0.0543614	0.0394002	0.055301	0.057275	0.0384888
SM	SM(39:1)		0.0888459	0.0680117	0.0558295	0.0740191	0.0571532	0.0487251	0.0515884	0.0497042	0.0615989	0.0574017	0.0804884	0.10254	0.0731547	0.086329	0.0357603	0.0634006	0.0600845	0.0557328	0.0563406	0.105045	0.0620682	0.0550074	0.0511664	0.0709363	0.0812881	0.0408871	0.0825916	0.0637853	0.0695712	0.0671217	0.0466682	0.0481877	0.0481089	0.0484442	0.0516501	0.0419	0.0743265	0.0374357	0.0433132	0.0358846	0.0835857	0.0675086	0.0676751	0.0363533	0.0815912	0.0351721	0.032006
SM	SM(39:2)		0.0225174	0.0149217	0.0144101	0.0208036	0.0129941	0.0126217	0.0153841	0.020206	0.0157065	0.0158948	0.0186395	0.0274393	0.0111615	0.014744	0.0109643	0.0134865	0.0165652	0.0205588	0.0127789	0.0211924	0.0137605	0.0150385	0.0180224	0.0109697	0.0192701	0.0139652	0.016645	0.0148129	0.0160993	0.0176258	0.0181358	0.0152013	0.0120931	0.0128882	0.0159137	0.0130415	0.0173023	0.0114837	0.0129647	0.00898377	0.0142558	0.0193716	0.0176884	0.0102256	0.0150294	0.0135913	0.00960617
SM	SM(40:0)		0.0146502	0.0182068	0.0156306	0.0216326	0.0247583	0.0154999	0.012771	0.015767	0.0274996	0.0134307	0.0227873	0.0242861	0.0173072	0.0349117	0.010474	0.0214123	0.0121587	0.0107021	0.0151396	0.0172611	0.0165223	0.0123309	0.0160276	0.0173596	0.0178672	0.0148354	0.0155482	0.0131611	0.0167056	0.0218305	0.0112062	0.0138421	0.0143033	0.012874	0.0170104	0.0136561	0.0125798	0.00959122	0.01227	0.0161164	0.0140193	0.0210461	0.0219312	0.0172653	0.025203	0.0178928	0.0102342
SM	SM(40:1)		0.0106093	0.0121747	0.00938973	0.0149269	0.00887837	0.0108753	0.0100914	0.00992955	0.00984014	0.00957593	0.0123097	0.0130983	0.0136054	0.013946	0.010474	0.0112719	0.0107286	0.0095571	0.0101647	0.018084	0.0110383	0.00758822	0.00909307	0.0106895	0.0127584	0.0105704	0.00963865	0.0114213	0.0114651	0.0118119	0.00962268	0.0102371	0.0102186	0.00970653	0.00955034	0.0107403	0.0103775	0.00856669	0.00896619	0.00812153	0.00873547	0.0125417	0.0105644	0.0096886	0.0095021	0.0101678	0.00960617
SM	SM(40:2)a		0.247971	0.210555	0.215399	0.200154	0.193805	0.142115	0.169679	0.185237	0.265864	0.191234	0.200626	0.278476	0.201825	0.25947	0.16078	0.196254	0.213948	0.178668	0.209243	0.271118	0.169935	0.175919	0.203394	0.194325	0.209444	0.173796	0.195878	0.185959	0.205557	0.232353	0.205242	0.174058	0.15973	0.153452	0.222931	0.151421	0.217143	0.137555	0.133562	0.120787	0.224211	0.300031	0.229287	0.116379	0.224487	0.172677	0.138937
SM	SM(40:2)b		0.406242	0.373875	0.388788	0.37189	0.375206	0.308909	0.28418	0.324556	0.555047	0.324555	0.406649	0.439246	0.434449	0.617251	0.262767	0.449965	0.366196	0.299475	0.354574	0.486439	0.304025	0.274254	0.355977	0.37937	0.39483	0.290044	0.382394	0.354462	0.409701	0.491939	0.346316	0.313776	0.341971	0.288785	0.380758	0.317751	0.377187	0.286889	0.327209	0.287435	0.419448	0.513257	0.444826	0.281509	0.434682	0.361184	0.308552
SM	SM(41:1)a		0.0167975	0.0210816	0.0120778	0.0246104	0.0110235	0.0162033	0.0155263	0.0120024	0.0136954	0.0138057	0.0255644	0.0198944	0.0182363	0.0191013	0.010474	0.016327	0.0179176	0.0122876	0.0155573	0.0265376	0.0164522	0.0136733	0.0111442	0.0146409	0.0247214	0.0105704	0.0123855	0.0230627	0.021649	0.0173369	0.00962268	0.0138125	0.0160879	0.00970653	0.0120838	0.0133008	0.0164305	0.00967471	0.00896619	0.00959083	0.0124224	0.0205373	0.0182476	0.0096886	0.0166163	0.0110884	0.00960617
SM	SM(41:1)b		0.200516	0.171609	0.181982	0.194393	0.195007	0.150276	0.142378	0.141397	0.229139	0.157265	0.223035	0.247606	0.226584	0.249812	0.102512	0.204223	0.147599	0.178589	0.146952	0.232072	0.141615	0.156946	0.177563	0.188081	0.230702	0.124279	0.181886	0.197889	0.159277	0.224944	0.167614	0.151239	0.151403	0.122077	0.155442	0.122479	0.198586	0.125301	0.151013	0.13082	0.193405	0.226646	0.184227	0.119469	0.21824	0.148182	0.0874658
SM	SM(42:1)a		0.0228284	0.0190094	0.0188085	0.033857	0.0421285	0.0286438	0.011625	0.0210741	0.0292798	0.0251285	0.0265065	0.0219682	0.0165094	0.0315242	0.0129847	0.0212072	0.0168201	0.0163548	0.012263	0.0140024	0.016616	0.0202095	0.0413116	0.0260261	0.0246111	0.0226254	0.0248391	0.0226463	0.0194586	0.0225257	0.011082	0.0147616	0.0177003	0.0163638	0.0212262	0.018336	0.0143823	0.0241062	0.0182138	0.0315681	0.0218431	0.032114	0.0273808	0.0358643	0.0547085	0.0400475	0.0126526
SM	SM(42:1)b		0.0182578	0.0191214	0.0101471	0.0197698	0.0106987	0.0136561	0.0159024	0.0120488	0.0137179	0.0142281	0.0183708	0.0202474	0.0181975	0.0192964	0.010474	0.0169013	0.016548	0.0145171	0.0126681	0.0258925	0.0150933	0.0121654	0.0117545	0.0136484	0.0262376	0.0105704	0.0153781	0.0203793	0.0199612	0.0198267	0.00962268	0.0134301	0.0130241	0.00970653	0.00976648	0.0107403	0.0165634	0.00856669	0.0105324	0.00989218	0.0147804	0.0191857	0.0157055	0.0096886	0.0141408	0.013423	0.00960617
SM	SM(42:1)c		0.356298	0.319666	0.334026	0.302909	0.362499	0.246992	0.232731	0.222127	0.457831	0.250057	0.359312	0.421203	0.363882	0.46197	0.207303	0.39841	0.260879	0.26144	0.27678	0.323907	0.240834	0.240865	0.313372	0.30298	0.336939	0.263566	0.317527	0.343988	0.335846	0.45838	0.258084	0.227801	0.310239	0.269945	0.276606	0.298535	0.281123	0.203779	0.256034	0.260606	0.342036	0.405565	0.344792	0.263597	0.410669	0.315408	0.209031
SM	SM(42:2)a		0.022951	0.0298265	0.0107996	0.0275902	0.018709	0.0285168	0.0205939	0.0170637	0.0147343	0.0283515	0.0230833	0.0248514	0.01605	0.0189079	0.0129764	0.0172899	0.0220672	0.0190006	0.0196432	0.0288833	0.0175294	0.0207673	0.0237247	0.0157017	0.0311253	0.0130661	0.0184291	0.025039	0.0248663	0.0179071	0.0117727	0.0216877	0.0213983	0.0169123	0.0183306	0.0190188	0.0277193	0.0166412	0.0137103	0.017548	0.0149816	0.0269428	0.0191639	0.0096886	0.022126	0.0127504	0.00960617
SM	SM(42:2)b		0.667604	0.714254	0.634271	0.748054	0.768397	0.734192	0.48559	0.583874	0.724501	0.811146	0.71237	0.698605	0.553097	0.700279	0.59638	0.658992	0.566375	0.623996	0.57624	0.710713	0.44979	0.640902	0.848615	0.558761	0.909729	0.676056	0.669577	0.706156	0.75304	0.718374	0.581437	0.594008	0.65225	0.637385	0.832512	0.714837	0.759577	0.776372	0.694767	0.723037	0.675393	0.986489	0.728089	0.772712	0.933237	0.880963	0.47308
SM	SM(42:3)		0.359833	0.304354	0.30014	0.348497	0.33863	0.303931	0.22753	0.310051	0.311305	0.369103	0.313454	0.37044	0.243707	0.244777	0.315058	0.263712	0.294144	0.331236	0.291104	0.317639	0.178926	0.34285	0.377842	0.245815	0.429422	0.340177	0.332441	0.298648	0.307152	0.304458	0.28129	0.276316	0.281056	0.281713	0.408479	0.299045	0.370466	0.331843	0.244606	0.270566	0.306314	0.490215	0.307121	0.296691	0.413856	0.400391	0.219162
SM	SM(42:4)		0.0138823	0.0136433	0.0158897	0.0171569	0.0149877	0.0156516	0.0123836	0.0149423	0.0154054	0.0247549	0.0156148	0.0164612	0.0120009	0.0135142	0.0146224	0.0128419	0.0157389	0.0172462	0.0170858	0.0134963	0.00783348	0.0185344	0.0245384	0.012031	0.0158219	0.0201851	0.0210994	0.011873	0.0143915	0.0139976	0.0172858	0.0153542	0.011758	0.0137494	0.0192583	0.01393	0.0187579	0.0163222	0.0109961	0.0134522	0.0113834	0.0275585	0.0193369	0.0108066	0.021126	0.0234873	0.0119489
SM	SM(43:1)		0.0116923	0.0133726	0.00938973	0.0111578	0.00982479	0.0148178	0.00985113	0.0103323	0.00984014	0.00985273	0.0146234	0.016217	0.0141798	0.0149672	0.010474	0.0120261	0.0111481	0.0095571	0.00989695	0.0161743	0.0106297	0.00811649	0.00909307	0.0125279	0.0167685	0.0105704	0.00963865	0.0204092	0.0132358	0.0144782	0.00962268	0.0102371	0.0167347	0.00970653	0.00955034	0.0107403	0.0119289	0.00856669	0.00896619	0.00812153	0.00873547	0.0118034	0.0109065	0.0096886	0.0148157	0.0101678	0.00960617
SM	SM(43:2)a		0.0277017	0.0477102	0.0148334	0.0380695	0.0264761	0.0445648	0.0262115	0.0241419	0.0170631	0.0385954	0.0409115	0.028162	0.0200217	0.0201482	0.0211944	0.0242415	0.0332782	0.0239699	0.0305785	0.0339736	0.0214145	0.0273658	0.0265225	0.0252485	0.0417875	0.0171266	0.0234684	0.0523654	0.0483982	0.0280828	0.0118514	0.0236362	0.0394552	0.0155304	0.0257875	0.0321905	0.0320883	0.0249187	0.0190473	0.0221287	0.0187201	0.0399937	0.02621	0.013326	0.0394636	0.0157432	0.00960617
SM	SM(43:2)b		0.0174372	0.0115116	0.00938973	0.0164309	0.0129062	0.0139925	0.00942028	0.00992955	0.00984014	0.0124678	0.01319	0.0133393	0.0111615	0.0105537	0.010474	0.0110804	0.00937131	0.0116579	0.00977325	0.0135388	0.00794274	0.0156995	0.0127253	0.0118876	0.019561	0.0133802	0.0111272	0.0136989	0.0142038	0.0129962	0.00962268	0.0112583	0.0113931	0.00970653	0.0109717	0.0107403	0.0141328	0.0131036	0.0110629	0.0140636	0.0118136	0.0140622	0.0129869	0.0129121	0.016884	0.0118118	0.00960617
SM	SM(43:3)		0.0117433	0.0110046	0.0106904	0.0112112	0.010347	0.0108753	0.0110687	0.00992955	0.00984014	0.0121648	0.0117341	0.0168847	0.0111615	0.0113748	0.010474	0.0125584	0.0145145	0.0120927	0.0109083	0.0157046	0.0090797	0.0114593	0.0113142	0.0103874	0.0140838	0.0112948	0.0118897	0.0100252	0.0115401	0.0136164	0.0105086	0.012061	0.0115402	0.0101368	0.0114801	0.0107403	0.0136983	0.00856669	0.00949617	0.00812153	0.0127364	0.0110328	0.0105644	0.0096886	0.0133688	0.0107601	0.00960617
SM	SM(44:2)		0.010129	0.0142641	0.00938973	0.0111997	0.0111617	0.0120643	0.00913004	0.00992955	0.00984014	0.00868611	0.0113738	0.0115841	0.0111615	0.00947444	0.010474	0.00951921	0.0086006	0.0095571	0.00977325	0.00998261	0.00783348	0.00758822	0.0100185	0.0103874	0.0181999	0.0105704	0.010304	0.011892	0.012343	0.0117461	0.00962268	0.0102371	0.0102186	0.00970653	0.0102515	0.0107403	0.0145352	0.0125306	0.00896619	0.00954023	0.00873547	0.0130334	0.0105644	0.0130368	0.0144336	0.0119439	0.00960617
SM+O	SM(42:1)+O		0.0128042	0.0125667	0.010924	0.0102255	0.0102729	0.0117218	0.00913004	0.00992955	0.0103648	0.00955147	0.0119267	0.0115212	0.0111615	0.00947444	0.010474	0.0143085	0.0086006	0.0110283	0.00977325	0.011652	0.00783348	0.012238	0.0131982	0.0103874	0.0146444	0.0115376	0.0107629	0.0111728	0.0102386	0.0106578	0.00962268	0.0110416	0.0103246	0.00970653	0.0112849	0.0107403	0.0116135	0.00856669	0.00896619	0.00812153	0.0116827	0.0140989	0.0117038	0.0112759	0.0123649	0.0183538	0.00960617
Cer	Cer(34:1)		0.0106675	0.0110046	0.00988572	0.00845242	0.00851051	0.0108753	0.00913004	0.00992955	0.00984014	0.0112661	0.00818011	0.0108732	0.0111615	0.0153371	0.010474	0.00951921	0.0086006	0.0095571	0.00977325	0.00998261	0.0087259	0.00903987	0.00909307	0.0103874	0.0100969	0.0105704	0.00963865	0.00876804	0.00980686	0.00962941	0.00962268	0.0102371	0.0102186	0.00970653	0.0108318	0.0108763	0.0100715	0.00856669	0.00907969	0.00904676	0.00873547	0.0140015	0.0132657	0.00976697	0.0121695	0.0105212	0.00960617
Cer	Cer(40:2)		0.0342476	0.0582642	0.0304293	0.0331242	0.0285703	0.0230534	0.0307039	0.0299105	0.0509233	0.0274467	0.030444	0.0307747	0.0532047	0.0715396	0.0526863	0.0312307	0.0302958	0.0303655	0.0279583	0.0372351	0.0316832	0.0181495	0.0175795	0.0368213	0.0281174	0.0210778	0.0315646	0.0309816	0.0339086	0.0393658	0.0376447	0.029527	0.0288093	0.0247026	0.0409823	0.0323528	0.025721	0.0219073	0.0286101	0.0217213	0.040259	0.056561	0.0420964	0.0307878	0.0377204	0.0232654	0.0251615
Cer	Cer(41:1)		0.0354517	0.050787	0.0235027	0.0320299	0.0241563	0.0244487	0.0296155	0.0299277	0.0319083	0.0209549	0.0333027	0.0316258	0.043852	0.0591559	0.0380351	0.0357367	0.022005	0.0292607	0.0249927	0.0412195	0.0257701	0.0216146	0.012339	0.0375417	0.0329997	0.015668	0.0278272	0.0331357	0.0328809	0.0389247	0.034572	0.02786	0.0257878	0.0266289	0.0298553	0.0250223	0.0341922	0.0207332	0.0259233	0.0263434	0.0366723	0.0456157	0.0412185	0.0234776	0.0336095	0.0156506	0.0214011
Cer	Cer(42:1)		0.122563	0.191571	0.102312	0.0709177	0.0983584	0.0764697	0.0973853	0.0793671	0.174213	0.0705955	0.129781	0.112792	0.154956	0.208812	0.18033	0.123969	0.0984893	0.102168	0.0971217	0.112622	0.097558	0.0611943	0.0663201	0.118694	0.0972397	0.0733601	0.103357	0.120198	0.129231	0.157215	0.10633	0.0933228	0.111154	0.0830198	0.094591	0.136008	0.0913149	0.0575194	0.093277	0.0574871	0.119581	0.170117	0.140475	0.107838	0.12999	0.0608468	0.0793622
Cer	Cer(42:2)a		0.0359113	0.0742232	0.0373771	0.0556466	0.0328365	0.0490679	0.0336399	0.0361317	0.0382284	0.0431714	0.0357102	0.0314586	0.0405471	0.0569905	0.0682571	0.0401851	0.0303251	0.0336499	0.0332488	0.0397862	0.0298193	0.0348414	0.038284	0.0335378	0.0484169	0.0290643	0.0392911	0.0419264	0.0436957	0.0411741	0.0394359	0.0334333	0.0299987	0.0372052	0.0533595	0.0525686	0.0359278	0.0463564	0.0340473	0.0330881	0.0345253	0.0733425	0.0458093	0.0655102	0.0412486	0.0322989	0.0340208
Cer	Cer(42:2)b		0.0271081	0.0385737	0.0242062	0.0155311	0.0172128	0.0133311	0.0224603	0.0194295	0.0300147	0.0167502	0.023543	0.0246482	0.0304209	0.038968	0.0402579	0.0276332	0.0203637	0.0213919	0.019454	0.0219697	0.0190602	0.0124485	0.0114181	0.0245723	0.0183707	0.0149363	0.0202223	0.0254952	0.023579	0.0263369	0.0237668	0.0198723	0.0198339	0.0188076	0.0265683	0.0204692	0.0199899	0.00856669	0.0162427	0.00888228	0.0251084	0.0298458	0.0273065	0.0171781	0.020599	0.0101678	0.0184507
Cer	Cer(42:3)		0.010129	0.0167158	0.00938973	0.0124646	0.00851051	0.0108753	0.00980034	0.00992955	0.00984014	0.00852619	0.00802256	0.0102656	0.0111615	0.00952768	0.0164738	0.00951921	0.0086006	0.0095571	0.00977325	0.00998261	0.00783348	0.00758822	0.00909307	0.0103874	0.0100969	0.0105704	0.00963865	0.00873845	0.00883134	0.00851024	0.00962268	0.0102371	0.0102186	0.00970653	0.0129242	0.0107403	0.0100715	0.00856669	0.00896619	0.00812153	0.00873547	0.0162167	0.0105644	0.0096886	0.0107771	0.0101678	0.00960617
Cer	Cer(43:1)		0.0110298	0.0193097	0.00938973	0.0112984	0.00851051	0.0108753	0.0103551	0.00992955	0.00984014	0.00852619	0.00998817	0.0102656	0.0111615	0.0113332	0.010474	0.0107965	0.010103	0.0095571	0.0104908	0.0123225	0.00951917	0.00758822	0.00909307	0.0103874	0.0134966	0.0105704	0.00963865	0.0135741	0.0144879	0.0110269	0.00962268	0.0102371	0.0140732	0.00970653	0.00955034	0.0107403	0.0100715	0.00856669	0.00896619	0.00812153	0.00879596	0.0124223	0.0136936	0.0096886	0.0095021	0.0101678	0.00960617
Cer	Cer(44:0)		0.010129	0.0110046	0.00938973	0.00845242	0.0117095	0.0108753	0.00913004	0.0106863	0.0108615	0.00852619	0.00928615	0.0102656	0.0111615	0.0261882	0.010474	0.00951921	0.0086006	0.0095571	0.00977325	0.00998261	0.0101916	0.00758822	0.00909307	0.0105189	0.0100969	0.0105704	0.00963865	0.00799002	0.00883134	0.00982405	0.00962268	0.0102371	0.0102186	0.00970653	0.00955034	0.0107403	0.0100715	0.00856669	0.00926128	0.00812153	0.00873547	0.010699	0.0105644	0.0182489	0.014384	0.0101678	0.00960617
GCer	G1Cer(34:1)		0.010129	0.0110046	0.00970399	0.00845242	0.00896307	0.0108753	0.0124918	0.00992955	0.00984014	0.0101415	0.00831577	0.0102656	0.0111615	0.0105712	0.010474	0.00951921	0.0086006	0.0095571	0.0101072	0.0119273	0.00783348	0.00896974	0.00909307	0.0103874	0.0100969	0.0105704	0.00963865	0.00799002	0.00883134	0.00851024	0.00962268	0.0102371	0.0102186	0.00970653	0.00977347	0.0116192	0.0100715	0.00856669	0.00896619	0.00812153	0.00873547	0.0119006	0.0105644	0.0096886	0.0095021	0.0171019	0.00960617
GCer	G1Cer(40:1)		0.0202001	0.0240234	0.0203834	0.0220674	0.0183865	0.018843	0.02697	0.0182656	0.028219	0.0238613	0.0255708	0.0404117	0.0207101	0.0313498	0.0134089	0.0367572	0.0111028	0.020488	0.0281768	0.029396	0.0143297	0.0180584	0.0248645	0.0262927	0.0211984	0.0144353	0.012489	0.0150383	0.0320525	0.0277695	0.0205291	0.0252923	0.0208806	0.0123664	0.0300593	0.0330933	0.0222273	0.0146971	0.00896619	0.0184135	0.0180621	0.025994	0.0185134	0.0167992	0.0188886	0.0387789	0.0170432
GCer	G1Cer(42:1)		0.0348617	0.0380906	0.0351444	0.0291698	0.0364117	0.03527	0.041729	0.0286016	0.0438859	0.0314006	0.0411369	0.0600076	0.0320424	0.0463752	0.0296744	0.05726	0.0158905	0.0296126	0.0468831	0.0424195	0.0234759	0.0327009	0.03421	0.0429241	0.0360702	0.0279347	0.0281138	0.0293001	0.0506714	0.0478935	0.0355576	0.041456	0.0317455	0.0210094	0.0494833	0.0657998	0.041263	0.0174706	0.0167748	0.0278987	0.0277519	0.043385	0.0213182	0.0322059	0.0353141	0.0635085	0.0260536
GCer	G2Cer(34:1)		0.0231967	0.021442	0.0477574	0.0285672	0.0282889	0.0279761	0.0274718	0.0363862	0.037046	0.0480156	0.0294003	0.0403927	0.0299007	0.0319351	0.0215569	0.041684	0.0380616	0.0282697	0.039049	0.0435629	0.0305748	0.0382673	0.0432209	0.0216547	0.0299546	0.0361516	0.0332712	0.0232202	0.0367141	0.0225	0.0468053	0.0357601	0.0339924	0.0224798	0.0290052	0.0425919	0.0362146	0.0310075	0.0448641	0.0307471	0.0224706	0.0469091	0.02875	0.0140219	0.0385227	0.0610235	0.0307923
CoQ	CoQ10		0.00507564	0.00901747	0.00758569	0.00698433	0.00672424	0.00715758	0.00554377	0.00535579	0.0144644	0.00576555	0.0106664	0.0097689	0.00799711	0.00865932	0.0142235	0.00844151	0.00399451	0.00483853	0.00642547	0.00580562	0.00722965	0.00580937	0.00467992	0.00506111	0.00737391	0.00372923	0.0064432	0.00832442	0.00784713	0.00837731	0.00571804	0.00471275	0.0043029	0.00301498	0.00303226	0.0112522	0.00535143	0.00456989	0.00615851	0.00422626	0.00616473	0.00822461	0.00654501	0.0115326	0.0085914	0.00421303	0.00444261
ChE	ChE(16:1)		0.00186599	0.00416997	0.00274109	0.00592535	0.00487822	0.00335053	0.00234344	0.00225261	0.00419855	0.00379984	0.00351279	0.00371724	0.00366861	0.00762994	0.0064004	0.0031076	0.00262956	0.00221307	0.0031139	0.00338076	0.00276457	0.00326801	0.00305447	0.00392418	0.00415106	0.00434256	0.00477396	0.0039975	0.00459848	0.00591462	0.00233275	0.00500423	0.00592381	0.00445711	0.00272805	0.00334474	0.00361569	0.00181366	0.00331327	0.00551114	0.0025549	0.00615014	0.00493817	0.0087393	0.00523901	0.00273043	0.00339348
ChE	ChE(18:1)a		0.00166801	0.00113597	0.00233438	0.00101871	0.00205639	0.00118851	0.00113582	0.000990832	0.0014815	0.00133278	0.00198543	0.00169457	0.00118193	0.00143321	0.00150075	0.00229443	0.00108667	0.00111763	0.00132984	0.00189251	0.00113778	0.00136033	0.00119844	0.00115933	0.00165526	0.00172136	0.00115426	0.00106038	0.00168766	0.00215627	0.0010739	0.00146754	0.0017487	0.00121778	0.00158371	0.00111235	0.00138255	0.000947326	0.0008777	0.000947723	0.00154728	0.0017357	0.00166335	0.000990081	0.00122079	0.00500991	0.00102947
ChE	ChE(18:1)b		0.0310557	0.0419285	0.042175	0.0455884	0.0523856	0.0381207	0.0295901	0.0348167	0.0518797	0.0389345	0.0521527	0.047814	0.0419642	0.0589468	0.0589723	0.0476979	0.038667	0.0341848	0.0413499	0.0524309	0.0389399	0.0394807	0.0402654	0.0416231	0.0454128	0.0425437	0.0460281	0.043208	0.0538794	0.0510933	0.0338326	0.045525	0.0471089	0.0365281	0.0417346	0.0351267	0.0378648	0.0274525	0.0349521	0.0403678	0.0410826	0.0486815	0.0556438	0.0578377	0.044571	0.0404394	0.0399337
ChE	ChE(18:2)		0.859968	0.895842	0.959377	0.779284	0.985481	0.866151	0.760739	0.800598	1.17865	0.774124	1.0232	1.06389	0.871896	1.00828	0.913572	1.05531	0.731288	0.858459	0.919634	1.04046	0.805368	0.773799	0.81637	0.967041	0.945949	0.803512	0.818615	0.920669	0.933377	1.00385	0.881048	0.817668	0.827103	0.724307	0.930604	0.677519	0.91657	0.622462	0.61019	0.734625	0.931043	1.06706	0.971416	0.740763	0.841568	0.871594	0.707249
ChE	ChE(18:3)		0.0752483	0.057545	0.0533856	0.0605121	0.0723285	0.0288881	0.0477665	0.0379585	0.107246	0.0391196	0.0854282	0.087077	0.0833128	0.148104	0.0951119	0.111294	0.0465773	0.0644783	0.0421844	0.0579499	0.0683214	0.0394328	0.0279889	0.0965521	0.053045	0.0489471	0.063737	0.0689724	0.0698648	0.0950816	0.0449186	0.0549343	0.0459941	0.0461835	0.0383959	0.0454052	0.0456934	0.0220816	0.0464916	0.0644846	0.0448335	0.0635432	0.107985	0.0837219	0.0687098	0.0417336	0.0369113
ChE	ChE(18:4)		0.00152504	0.00267513	0.000948776	0.00310813	0.00175123	0.0052539	0.000933628	0.000978447	0.00159222	0.00103519	0.00230034	0.00125055	0.00254988	0.00340867	0.00357973	0.00336623	0.000948781	0.00100179	0.000996499	0.00126751	0.00119781	0.0013554	0.000948606	0.00284022	0.00198267	0.00131071	0.00379567	0.00182204	0.00219173	0.00238447	0.00107287	0.0011991	0.00110068	0.00124857	0.000969029	0.00111235	0.0060918	0.000947326	0.0017665	0.00159373	0.000951023	0.00106048	0.00383277	0.00692974	0.00150999	0.00111457	0.00102947
ChE	ChE(19:2)		0.00587267	0.00151116	0.00484881	0.00128977	0.00314931	0.00153191	0.00275011	0.00260346	0.00194576	0.00251475	0.00687866	0.00404509	0.00118193	0.00219799	0.00189678	0.00514137	0.0015151	0.00237542	0.00241067	0.00430568	0.00174493	0.0023468	0.00238945	0.0019977	0.00417713	0.00265035	0.002626	0.0021102	0.00312954	0.00687221	0.00325081	0.00280133	0.00272898	0.00184373	0.00200038	0.00382268	0.00236029	0.000947326	0.00136722	0.000947723	0.00237542	0.00225495	0.00298792	0.000990081	0.00187578	0.0195659	0.00184843
ChE	ChE(20:2)		0.00640497	0.00187522	0.00448328	0.00202502	0.00320354	0.0015535	0.00307201	0.00255183	0.00295425	0.00291521	0.00518098	0.00351273	0.00194111	0.00259664	0.00264436	0.00655592	0.0022265	0.00265498	0.00254636	0.00356318	0.00266225	0.00236513	0.00235858	0.00208044	0.00347576	0.00288281	0.00271306	0.00234313	0.00396481	0.00697893	0.00330629	0.00299346	0.00284952	0.00163189	0.00253749	0.00248022	0.00238697	0.000947326	0.00143715	0.00105477	0.00300197	0.00293251	0.00283275	0.00148086	0.00213738	0.0228902	0.00195959
ChE	ChE(20:3)a		0.00164545	0.00113597	0.00145289	0.000823367	0.00178482	0.00118851	0.000941654	0.00107811	0.00154084	0.00170765	0.00171831	0.00137071	0.00118193	0.00117114	0.00197655	0.00234	0.00104984	0.00100179	0.0012736	0.00144581	0.000898471	0.00143426	0.000948606	0.00115933	0.0011796	0.00191305	0.00140022	0.00115795	0.00155971	0.00286488	0.00116043	0.00151572	0.00123362	0.000992564	0.000994975	0.00149469	0.00109331	0.000947326	0.0008777	0.000947723	0.00134961	0.00175712	0.00149265	0.00103371	0.00179167	0.00593431	0.00134044
ChE	ChE(20:3)b		0.0466265	0.0313666	0.043496	0.0450941	0.048656	0.0356875	0.022815	0.0217995	0.0960885	0.0346192	0.066485	0.0780643	0.0450179	0.103195	0.0394855	0.0668429	0.0459774	0.0232657	0.0401252	0.0463898	0.0379284	0.0329421	0.0383867	0.0641894	0.0347114	0.0344406	0.0758573	0.0424446	0.059452	0.0625037	0.0346956	0.0578021	0.0305903	0.0295844	0.0251797	0.0339982	0.038814	0.014902	0.0404867	0.0367269	0.0315542	0.0736903	0.0625037	0.0355582	0.0534724	0.0364086	0.0363038
ChE	ChE(20:4)		0.419297	0.331923	0.394431	0.39486	0.54383	0.517479	0.264934	0.374347	0.723216	0.560993	0.489681	0.721107	0.358073	0.390751	0.588176	0.634604	0.489253	0.370725	0.507539	0.510038	0.31525	0.521922	0.50132	0.440047	0.457221	0.584826	0.517951	0.410878	0.546152	0.717692	0.335169	0.653712	0.377584	0.318758	0.36308	0.356751	0.448898	0.354581	0.254677	0.339045	0.393322	0.680611	0.493878	0.348595	0.638185	0.550832	0.365273
ChE	ChE(20:5)		0.14472	0.238219	0.102086	0.305466	0.202897	0.442292	0.0236085	0.0603346	0.127965	0.231171	0.181286	0.134375	0.107833	0.0832539	0.195866	0.184809	0.075578	0.0898659	0.119349	0.168302	0.0716191	0.226813	0.163876	0.104451	0.498075	0.129208	0.193345	0.188594	0.263898	0.192453	0.0722838	0.105271	0.119117	0.179744	0.19114	0.0563118	0.328249	0.256383	0.100738	0.199469	0.210088	0.106916	0.21243	0.474608	0.164272	0.0785025	0.0857358
ChE	ChE(21:4)		0.0031769	0.00130763	0.0021448	0.000881539	0.0022375	0.00118851	0.00103999	0.00116289	0.00191954	0.00223728	0.00298524	0.00302529	0.00125673	0.001242	0.00235089	0.00390359	0.00150871	0.00100179	0.00158177	0.00185017	0.00106059	0.00238824	0.00108003	0.00145409	0.0021968	0.00245085	0.00226867	0.00131744	0.00225198	0.00516219	0.00163796	0.00212281	0.00155635	0.000992564	0.000969029	0.00276266	0.0013033	0.000947326	0.0008777	0.000947723	0.00139398	0.00205758	0.00217813	0.00117612	0.00232288	0.0137648	0.00108813
ChE	ChE(22:4)		0.00214519	0.00113597	0.0015625	0.000908831	0.00175424	0.00132402	0.000981153	0.00154932	0.00247032	0.00221295	0.00234497	0.00298182	0.0015683	0.00132984	0.00202996	0.00308288	0.00144173	0.00144071	0.00148014	0.00191826	0.00125178	0.00193425	0.00133829	0.00119961	0.00173196	0.00239693	0.00181873	0.00156037	0.00213182	0.00401058	0.00134022	0.00241387	0.00111346	0.000992564	0.00104858	0.00139433	0.00122666	0.000947326	0.0008777	0.000947723	0.00129131	0.00243842	0.00158463	0.00101242	0.00165449	0.00973184	0.00113105
ChE	ChE(22:5)a		0.00446098	0.0067478	0.00537107	0.0062272	0.0056226	0.0051832	0.00245021	0.00446456	0.00805651	0.00572079	0.00647992	0.00633875	0.00252408	0.0041853	0.00781436	0.00654162	0.00428182	0.00418347	0.00574618	0.00600989	0.00382879	0.00549814	0.00379188	0.00463076	0.0107783	0.00451821	0.00566978	0.00589449	0.00712044	0.00710341	0.00292821	0.00648479	0.00436349	0.00512719	0.00549548	0.00386979	0.00635133	0.00455191	0.0028174	0.00448925	0.00493452	0.00575375	0.00814987	0.00849551	0.00538436	0.00696932	0.00442529
ChE	ChE(22:5)b		0.0017694	0.00236843	0.00210557	0.00158899	0.00308028	0.00214934	0.00163771	0.00228345	0.00459517	0.00245821	0.00302599	0.0044676	0.00284559	0.00409865	0.00252693	0.00374984	0.00223943	0.00226473	0.00248325	0.00268264	0.00234302	0.00290313	0.00217392	0.00318253	0.00259017	0.0029807	0.00286561	0.00244286	0.00240181	0.00432823	0.00232323	0.00489595	0.00224933	0.00155228	0.00171435	0.00170972	0.00202717	0.000947326	0.00123843	0.00165782	0.00126512	0.00301778	0.00252824	0.00223573	0.0022907	0.00323419	0.00196001
ChE	ChE(22:6)		0.113765	0.171518	0.0653117	0.175136	0.164155	0.15755	0.0634724	0.129093	0.13405	0.180526	0.161119	0.167482	0.100239	0.0819427	0.124304	0.139758	0.112092	0.0981389	0.161859	0.162965	0.106975	0.164107	0.115048	0.132284	0.281064	0.129935	0.13022	0.154727	0.19981	0.148948	0.0867232	0.129612	0.105132	0.114953	0.154951	0.0414297	0.166185	0.103111	0.0674368	0.134948	0.118056	0.195914	0.14633	0.170291	0.153875	0.189395	0.0976785
ChE	ChE(23:6)		0.00106373	0.00113597	0.000948776	0.000823367	0.00102863	0.00118851	0.000933628	0.000978447	0.00110508	0.000912236	0.000995849	0.00113295	0.00118193	0.000999672	0.00119388	0.00101955	0.000900885	0.00100179	0.000996499	0.00117066	0.000829498	0.000949084	0.000948606	0.00115933	0.0010556	0.001167	0.000967733	0.00092916	0.000978408	0.000994719	0.00107287	0.00113857	0.00110068	0.000992564	0.000969029	0.00111235	0.00103928	0.000947326	0.0008777	0.000947723	0.000951023	0.00106048	0.00121546	0.000990081	0.00104801	0.00320202	0.00102947
DG	DG(32:0)a		0.00106373	0.00113597	0.000948776	0.000823367	0.00102863	0.00118851	0.000933628	0.000978447	0.00110508	0.000912236	0.000995849	0.00113295	0.00159833	0.00156245	0.00180792	0.00101955	0.000900885	0.00100179	0.000996499	0.00117066	0.000829498	0.000949084	0.000948606	0.00115933	0.0010556	0.001167	0.000967733	0.00092916	0.000978408	0.000994719	0.00107287	0.00113857	0.00110068	0.000992564	0.000969029	0.00111235	0.00103928	0.000947326	0.0008777	0.000947723	0.000951023	0.00106048	0.00121546	0.000990081	0.00104801	0.00111457	0.00102947
DG	DG(32:0)b		0.00106373	0.00280046	0.000948776	0.000823367	0.00102863	0.00118851	0.000933628	0.000978447	0.00242743	0.000912236	0.000995849	0.00113295	0.0071711	0.00375048	0.00597675	0.00101955	0.000900885	0.00100179	0.000996499	0.00117066	0.00145779	0.000949084	0.000948606	0.00225085	0.0010556	0.001167	0.00172139	0.00156171	0.000978408	0.000994719	0.00109732	0.00113857	0.00110068	0.000992564	0.000969029	0.00111235	0.00103928	0.000947326	0.0008777	0.000947723	0.000951023	0.00106048	0.00121546	0.00198796	0.00140689	0.00111457	0.00102947
DG	DG(32:1)		0.00106373	0.00310633	0.000948776	0.000823367	0.00102863	0.00118851	0.000933628	0.000978447	0.00203105	0.000912236	0.000995849	0.00113295	0.00701158	0.0038527	0.00515422	0.00131416	0.000900885	0.00100179	0.000996499	0.00117066	0.00105018	0.000949084	0.000948606	0.00265247	0.0010556	0.00118632	0.00178289	0.00191064	0.00115667	0.000994719	0.00117194	0.00113857	0.00110068	0.000992564	0.000969029	0.00111235	0.00103928	0.000947326	0.0008777	0.000950889	0.000951023	0.00106048	0.00121546	0.00300488	0.00156066	0.00111457	0.00102947
DG	DG(34:0)a		0.00106373	0.00113597	0.000948776	0.000823367	0.00102863	0.00118851	0.000933628	0.000978447	0.00110508	0.000912236	0.000995849	0.00147582	0.00142128	0.00119255	0.00186545	0.00101955	0.000900885	0.00100179	0.000996499	0.00117066	0.000829498	0.000949084	0.000948606	0.00115933	0.0010556	0.001167	0.000967733	0.00092916	0.000978408	0.000994719	0.00107287	0.00113857	0.00110068	0.000992564	0.000969029	0.00111235	0.00103928	0.000947326	0.0008777	0.000947723	0.000951023	0.00106048	0.00121546	0.000990081	0.00104801	0.00111457	0.00102947
DG	DG(34:0)b		0.00106373	0.00214371	0.000948776	0.000823367	0.00102863	0.00118851	0.000933628	0.000978447	0.00153864	0.000912236	0.000995849	0.00113295	0.00533108	0.0019018	0.00427506	0.00101955	0.000900885	0.00100179	0.000996499	0.00117066	0.00114223	0.000949084	0.000948606	0.00151745	0.0010556	0.001167	0.000967733	0.000977876	0.000978408	0.000994719	0.00107287	0.00113857	0.00110068	0.000992564	0.000969029	0.00111235	0.00103928	0.000947326	0.0008777	0.000947723	0.000951023	0.00106048	0.00121546	0.00141806	0.00104801	0.00111457	0.00102947
DG	DG(34:1)a		0.00236083	0.00759653	0.00136799	0.0034583	0.00306119	0.00118851	0.00175108	0.00185612	0.00634046	0.00213726	0.00183114	0.0021021	0.00860661	0.00838718	0.0143766	0.00436308	0.00253194	0.00224625	0.00304847	0.00199439	0.00525336	0.00285455	0.00138944	0.00752012	0.00258331	0.00303912	0.00569854	0.00423923	0.003275	0.00326944	0.00280752	0.00208345	0.00245269	0.00252437	0.00268335	0.00242812	0.00280212	0.00267799	0.00273048	0.00249683	0.00227625	0.00242226	0.00286946	0.00622869	0.00402859	0.00259257	0.00195269
DG	DG(34:1)b		0.00360768	0.0145351	0.00285477	0.00521098	0.00547479	0.00178998	0.00226987	0.00255197	0.0160973	0.00297412	0.00318105	0.00553611	0.038249	0.0220328	0.041884	0.00735949	0.00456971	0.00329347	0.00343843	0.00240733	0.00923812	0.00263295	0.0020285	0.0127902	0.00371914	0.00497759	0.00861016	0.0105899	0.005502	0.0051639	0.00499929	0.00373626	0.00288238	0.00286393	0.00319276	0.00325386	0.00322358	0.00363505	0.00376359	0.00509381	0.00422471	0.00374943	0.00518289	0.0161304	0.0134827	0.00494805	0.0041281
DG	DG(34:2)a		0.0020895	0.00687899	0.00165763	0.00365887	0.00285246	0.00118851	0.0013831	0.00120882	0.00584602	0.00158108	0.00185571	0.00210141	0.00773196	0.00666895	0.0132152	0.00356114	0.00232199	0.00253552	0.00229326	0.00128901	0.00312012	0.00192679	0.00104177	0.00524856	0.0020422	0.00251417	0.00532277	0.00462228	0.00274448	0.00184454	0.00202142	0.00136132	0.00201268	0.00147262	0.00200141	0.00185912	0.00210678	0.00196497	0.00199917	0.00308438	0.00272298	0.00200784	0.00283249	0.00815972	0.00602689	0.00183564	0.00217243
DG	DG(34:2)b		0.00200135	0.00715949	0.00172569	0.0028419	0.00261488	0.00122689	0.00150184	0.00158114	0.00997236	0.00144359	0.00195569	0.00224301	0.0182727	0.00899203	0.0180434	0.00422608	0.00250801	0.00352376	0.00188177	0.00136367	0.00388543	0.00117364	0.00139108	0.00631702	0.00217284	0.00219197	0.00529443	0.00714191	0.00310666	0.00241682	0.00398934	0.00128947	0.00154337	0.00141562	0.00214269	0.00148552	0.0018871	0.00217276	0.00213493	0.0029467	0.00281871	0.00243563	0.00256733	0.00730854	0.00968472	0.00180189	0.00236383
DG	DG(36:1)a		0.00106373	0.00183022	0.000948776	0.000823367	0.00102863	0.00118851	0.000933628	0.00146349	0.00142851	0.000912236	0.000995849	0.00113295	0.00201491	0.00133414	0.00398801	0.00101955	0.000900885	0.00100179	0.000996499	0.00117066	0.00116882	0.000949084	0.000948606	0.00134217	0.0010556	0.001167	0.000967733	0.00092916	0.000978408	0.000994719	0.00107287	0.00113857	0.00110068	0.000992564	0.000969029	0.00111235	0.00103928	0.000947326	0.0008777	0.000947723	0.000951023	0.00106048	0.00121546	0.000990081	0.00104801	0.00111457	0.00102947
DG	DG(36:1)b		0.00106373	0.00433526	0.000948776	0.00101046	0.00127439	0.00118851	0.000933628	0.000978447	0.00467062	0.000950722	0.000995849	0.00142317	0.0113777	0.00453877	0.0123025	0.00171709	0.00118332	0.00100179	0.000996499	0.00117066	0.00341843	0.000949084	0.000948606	0.00318383	0.0010556	0.001167	0.00226422	0.00241651	0.00156699	0.00131693	0.0013419	0.00113857	0.00110068	0.000992564	0.000969029	0.00111235	0.00103928	0.000947326	0.0008777	0.00104062	0.000951023	0.00119555	0.00141639	0.00525281	0.00300681	0.00310785	0.00102947
DG	DG(36:2)a		0.00577997	0.00649372	0.00204825	0.00347449	0.0038231	0.00118851	0.0024676	0.00209189	0.00624703	0.00210818	0.00139515	0.00244133	0.00623207	0.00455071	0.0129914	0.00304297	0.00188288	0.00194618	0.00234793	0.0014039	0.00408381	0.00180215	0.00100269	0.00426145	0.0021367	0.0019687	0.00317435	0.00339926	0.00273412	0.00210498	0.00164717	0.00139831	0.00580264	0.00312757	0.00361273	0.00585115	0.00343352	0.00437684	0.00361258	0.00643313	0.0056216	0.00440138	0.00672647	0.014407	0.00991807	0.00265342	0.00415743
DG	DG(36:2)b		0.0078277	0.0203537	0.00687511	0.0111645	0.0116871	0.00420399	0.00682708	0.00624424	0.0241069	0.00632955	0.00628827	0.0124313	0.0442373	0.0253276	0.0718376	0.0134596	0.00872933	0.00798413	0.0102863	0.0055822	0.0209815	0.00537559	0.00450438	0.0215374	0.00587327	0.00756084	0.0132848	0.0173034	0.0101773	0.00805852	0.00696059	0.00652374	0.00575487	0.00308611	0.00389993	0.00712344	0.00411494	0.00581128	0.00549181	0.00969236	0.00871753	0.00705882	0.0110968	0.0305546	0.0266565	0.00654232	0.00798423
DG	DG(36:3)a		0.00717944	0.00612906	0.00269277	0.00347066	0.0038191	0.00146273	0.00387107	0.00236833	0.00772958	0.0019958	0.0016953	0.00223263	0.00569413	0.0038342	0.0118995	0.00343955	0.00186489	0.00294334	0.00243838	0.00159955	0.00268752	0.00135923	0.00156327	0.00410628	0.00211138	0.00166509	0.00298141	0.0049949	0.0024196	0.001507	0.00240893	0.00113857	0.00532465	0.00286852	0.00390533	0.00505788	0.00415435	0.005046	0.00412813	0.00556502	0.00819957	0.00508869	0.00791674	0.012182	0.0115935	0.0027504	0.00436421
DG	DG(36:3)b		0.00750178	0.0184678	0.007235	0.0112796	0.0104284	0.0050162	0.00962036	0.00702719	0.0302919	0.00595204	0.00672124	0.0100799	0.0410429	0.0216895	0.0591416	0.0142329	0.00837293	0.0135229	0.0114361	0.00416552	0.0151417	0.00402843	0.00541667	0.0184138	0.00578449	0.00626601	0.0121272	0.0222032	0.00997398	0.00583905	0.00877604	0.00479751	0.00480081	0.00287576	0.00378401	0.00564363	0.00409234	0.00560691	0.00471829	0.00866276	0.010251	0.0076676	0.00982883	0.0236625	0.0332719	0.00569403	0.00940439
DG	DG(36:4)		0.00313091	0.0047441	0.00207824	0.00302961	0.00287778	0.00170064	0.00334023	0.00225148	0.00973402	0.00128685	0.00177498	0.00178744	0.0087347	0.00528991	0.0167914	0.00336109	0.00207939	0.00576135	0.00284931	0.00117066	0.00232513	0.000949084	0.00151171	0.00402059	0.00160261	0.00144524	0.00286402	0.00675703	0.00234002	0.000994719	0.00307384	0.00113857	0.00141825	0.000992564	0.00135391	0.00188733	0.00132386	0.00180279	0.000978828	0.00266133	0.00354017	0.00241494	0.00284878	0.0052454	0.0113896	0.00152418	0.00263488
DG	DG(38:5)		0.00106373	0.00156989	0.000948776	0.000861907	0.00102863	0.00118851	0.000933628	0.000978447	0.00334721	0.000912236	0.000995849	0.00113295	0.00307645	0.00123346	0.0122813	0.00177794	0.00117362	0.00100179	0.000996499	0.00117066	0.000829498	0.000949084	0.000948606	0.00115933	0.0010556	0.001167	0.00183003	0.00155468	0.00103014	0.00135971	0.00107287	0.00113857	0.00110068	0.000992564	0.000969029	0.00111235	0.00103928	0.000947326	0.0008777	0.000947723	0.000951023	0.00106048	0.00121546	0.00155943	0.00326091	0.00111457	0.00102947
eDG	eDG(42:7)a		0.00106373	0.00113597	0.000948776	0.000823367	0.00102863	0.00118851	0.000933628	0.000978447	0.00110508	0.000912236	0.000995849	0.00113295	0.0113244	0.000999672	0.00119388	0.00101955	0.000900885	0.00100179	0.000996499	0.00117066	0.000829498	0.000949084	0.000948606	0.00202473	0.0010556	0.001167	0.000967733	0.00092916	0.00101907	0.000994719	0.00107287	0.00113857	0.00125441	0.00355446	0.00219792	0.00316048	0.00205594	0.000947326	0.0008777	0.000947723	0.00100461	0.00106048	0.00121546	0.000990081	0.00104801	0.00132376	0.00102947
eDG	eDG(42:7)b		0.00135922	0.00113597	0.000948776	0.000823367	0.00102863	0.00118851	0.000933628	0.000978447	0.00110508	0.000912236	0.000995849	0.00113295	0.00118193	0.000999672	0.00119388	0.00101955	0.000900885	0.00100179	0.000996499	0.00117066	0.000829498	0.000949084	0.000948606	0.00115933	0.0010556	0.001167	0.000967733	0.00092916	0.000978408	0.000994719	0.00107287	0.00113857	0.00668698	0.0103009	0.0167621	0.0146221	0.0157371	0.00137902	0.0026395	0.00148073	0.00446933	0.00106048	0.00121546	0.000990081	0.00104801	0.00111457	0.00102947
eDG	eDG(42:7)c		0.0100625	0.00113597	0.000948776	0.000823367	0.00102863	0.00118851	0.000933628	0.000978447	0.00110508	0.000912236	0.000995849	0.00113295	0.00118193	0.000999672	0.00119388	0.00101955	0.000900885	0.00100179	0.000996499	0.00117066	0.000829498	0.000949084	0.000948606	0.00115933	0.0010556	0.001167	0.000967733	0.00092916	0.000978408	0.000994719	0.00107287	0.00113857	0.031032	0.0686467	0.0895944	0.100124	0.0824191	0.00947103	0.0148622	0.00977964	0.0288058	0.00216458	0.00224635	0.0066458	0.00134333	0.00111457	0.00102947
eDG	eDG(44:9)		0.00270221	0.00113597	0.000948776	0.000823367	0.00102863	0.00118851	0.000933628	0.000978447	0.00110508	0.000912236	0.000995849	0.00113295	0.00118193	0.000999672	0.00119388	0.00101955	0.000900885	0.00100179	0.000996499	0.00117066	0.000829498	0.000949084	0.000948606	0.00115933	0.0010556	0.001167	0.000967733	0.00092916	0.000978408	0.000994719	0.00107287	0.00113857	0.00600056	0.00301337	0.00941385	0.00416221	0.00774208	0.00303977	0.00399796	0.00281848	0.00619032	0.00106048	0.00121546	0.00254284	0.00104801	0.00111457	0.00102947
TG	TG(36:0)		0.00106373	0.00134714	0.000948776	0.000823367	0.00102863	0.00118851	0.000933628	0.000978447	0.00121686	0.000912236	0.000995849	0.00113295	0.0404399	0.00225763	0.0012458	0.00101955	0.000900885	0.00100179	0.000996499	0.00117066	0.000829498	0.000949084	0.000948606	0.0049152	0.0010556	0.00120483	0.000967733	0.00092916	0.00250639	0.000994719	0.00177093	0.00113857	0.00110068	0.000992564	0.000969029	0.00111235	0.00103928	0.000947326	0.0008777	0.000947723	0.000951023	0.00106048	0.00121546	0.000990081	0.00104801	0.00320084	0.00102947
TG	TG(38:0)		0.00106373	0.00214957	0.000948776	0.000823367	0.00102863	0.00118851	0.000933628	0.000978447	0.00152719	0.000912236	0.000995849	0.00113295	0.0594412	0.00396234	0.00128828	0.00101955	0.000900885	0.00100179	0.000996499	0.00117066	0.000835793	0.000949084	0.000948606	0.0110196	0.00156361	0.00234576	0.00109207	0.00136546	0.00475696	0.000994719	0.00397786	0.00113857	0.00110068	0.000992564	0.000969029	0.00111235	0.00103928	0.000947326	0.0011145	0.000947723	0.000951023	0.00123862	0.00121546	0.000990081	0.00104801	0.00511597	0.00102947
TG	TG(40:0)		0.00141087	0.00776373	0.000948776	0.000823367	0.00102863	0.00118851	0.000933628	0.000978447	0.00510547	0.000912236	0.000995849	0.00113295	0.178486	0.0124815	0.00326102	0.00148277	0.000900885	0.0010652	0.000996499	0.0022951	0.000829498	0.000949084	0.000948606	0.0207898	0.00428266	0.00643553	0.00362527	0.00363324	0.00919241	0.00123575	0.0104388	0.00118589	0.00110068	0.000992564	0.00164234	0.00111235	0.00103928	0.000947326	0.00319137	0.00110025	0.000951023	0.0036874	0.00121546	0.0011082	0.00167583	0.0166443	0.00102947
TG	TG(42:0)		0.00436065	0.0248827	0.000948776	0.000823367	0.00102863	0.00118851	0.000933628	0.000978447	0.0123755	0.00183386	0.00109907	0.00217308	0.21393	0.0274163	0.00664163	0.0050531	0.0011409	0.00214581	0.00223904	0.0066706	0.00698794	0.00129824	0.000948606	0.0422854	0.0131451	0.0154289	0.0105348	0.0119373	0.0207336	0.00426711	0.0211913	0.00308005	0.00263165	0.000992564	0.00222375	0.00111235	0.00103928	0.00129013	0.00881539	0.00273772	0.00125402	0.00673091	0.0019914	0.003741	0.00328431	0.0206665	0.00102947
TG	TG(42:1)a		0.00195022	0.0116964	0.000948776	0.000823367	0.00102863	0.00118851	0.000933628	0.000978447	0.0102014	0.00103693	0.000995849	0.00113295	0.194191	0.0143351	0.00541908	0.00264724	0.000900885	0.00108272	0.000996499	0.00256433	0.00118625	0.000949084	0.000948606	0.00541992	0.00660137	0.00548534	0.00640642	0.00661508	0.00987753	0.00211705	0.00994064	0.00128767	0.0011419	0.000992564	0.00124209	0.00111235	0.00103928	0.000947326	0.00320148	0.00203673	0.00159462	0.00603611	0.00121546	0.00215907	0.00369292	0.0124548	0.00102947
TG	TG(42:1)b		0.00106373	0.005623	0.000948776	0.000823367	0.00102863	0.00118851	0.000933628	0.000978447	0.0052791	0.000912236	0.000995849	0.00113295	0.0300723	0.00418517	0.00330165	0.00124631	0.000900885	0.00100179	0.000996499	0.00117066	0.00426297	0.000949084	0.000948606	0.0191027	0.00253574	0.00250344	0.00356448	0.00166838	0.000978408	0.00116797	0.00235884	0.00113857	0.00110068	0.000992564	0.000969029	0.00111235	0.00103928	0.000947326	0.0008777	0.00139204	0.000951023	0.00254703	0.00121546	0.00242544	0.0024936	0.00257756	0.00102947
TG	TG(42:2)a		0.00106373	0.0035803	0.000948776	0.000823367	0.00102863	0.00118851	0.000933628	0.000978447	0.00630756	0.000912236	0.000995849	0.00113295	0.060104	0.00404235	0.00119388	0.00101955	0.000900885	0.0010652	0.000996499	0.00117066	0.00106693	0.000949084	0.000948606	0.0048897	0.00179374	0.00176354	0.00263422	0.00311423	0.00268167	0.000994719	0.00819005	0.00113857	0.00110068	0.000992564	0.00122016	0.00111235	0.00103928	0.000947326	0.00113629	0.000947723	0.000951023	0.00288903	0.00121546	0.000990081	0.00222292	0.00358097	0.00102947
TG	TG(42:2)b		0.00136352	0.00348119	0.000948776	0.000823367	0.00102863	0.00118851	0.000933628	0.000978447	0.00461395	0.000912236	0.000995849	0.00113295	0.01494	0.0022371	0.00254448	0.00101955	0.000900885	0.00100179	0.000996499	0.00117066	0.00113975	0.000949084	0.000948606	0.00294285	0.00161209	0.001167	0.00162328	0.00308147	0.00230432	0.000994719	0.00245746	0.00113857	0.00131441	0.00104182	0.00130345	0.00134391	0.00159089	0.000947326	0.00192444	0.00141676	0.00111244	0.00160065	0.0013879	0.00155749	0.00217476	0.00111457	0.00102947
TG	TG(44:0)		0.00928909	0.06732	0.00243298	0.00167694	0.00380966	0.00163892	0.000933628	0.000978447	0.0387227	0.00593385	0.00453648	0.00596323	0.374386	0.093727	0.0229726	0.012517	0.00418489	0.00775109	0.00525577	0.0158068	0.0305431	0.00313668	0.000948606	0.0841336	0.02336	0.035241	0.0236285	0.0262135	0.0439993	0.0127094	0.0550425	0.0138803	0.00694121	0.00116379	0.00603949	0.00111235	0.00143173	0.00255319	0.0196175	0.00742643	0.00530322	0.0179944	0.00688586	0.0126043	0.0143005	0.0565991	0.00114314
TG	TG(44:1)		0.00815715	0.052568	0.00163189	0.00150222	0.00249507	0.00150688	0.000933628	0.000978447	0.0305903	0.00486796	0.00227194	0.00312175	0.2958	0.0581976	0.024128	0.0128409	0.00283566	0.00420342	0.00300673	0.00951696	0.0157937	0.00269023	0.000948606	0.0572421	0.0246058	0.0187897	0.0223214	0.0264955	0.0314274	0.00856689	0.030379	0.00590645	0.0044515	0.00112593	0.00342174	0.00111235	0.0015722	0.001799	0.0119898	0.00869079	0.00301993	0.017	0.00621633	0.0132348	0.0141121	0.0178585	0.00102947
TG	TG(44:2)		0.00281427	0.0156005	0.000948776	0.000823367	0.00102863	0.00118851	0.000933628	0.000978447	0.0160166	0.00119769	0.000995849	0.00113295	0.108913	0.0147626	0.00690807	0.00454118	0.00108735	0.00269553	0.000996499	0.00198178	0.00406321	0.000949084	0.000948606	0.0162574	0.0074528	0.00596098	0.00880884	0.0104861	0.00989802	0.00271577	0.0183897	0.00135659	0.00110068	0.000992564	0.00178046	0.00111235	0.00103928	0.000947326	0.00343363	0.00156716	0.00208233	0.0063856	0.00190899	0.00257864	0.00714721	0.00444727	0.00102947
TG	TG(45:0)		0.00136117	0.00592742	0.000948776	0.000823367	0.00102863	0.00118851	0.000933628	0.000978447	0.00110508	0.000961772	0.000995849	0.00113295	0.0160029	0.00452291	0.00127037	0.00111254	0.000900885	0.00100179	0.000996499	0.00117066	0.000829498	0.000949084	0.000948606	0.00642118	0.00108099	0.00342359	0.00223525	0.0018353	0.00375103	0.000994719	0.0027338	0.00113857	0.00110068	0.000992564	0.000969029	0.00111235	0.00103928	0.000947326	0.00273481	0.0011356	0.000951023	0.00106048	0.00121546	0.00112448	0.00104801	0.00111457	0.00102947
TG	TG(45:1)		0.00106373	0.00422261	0.000948776	0.000823367	0.00102863	0.00118851	0.000933628	0.000978447	0.00204911	0.000912236	0.000995849	0.00113295	0.011148	0.00408442	0.00153715	0.00101955	0.000900885	0.00100179	0.000996499	0.00117066	0.0014278	0.000949084	0.000948606	0.00539416	0.00202019	0.00170013	0.00190956	0.00244531	0.00274264	0.000994719	0.00264539	0.00113857	0.00110068	0.000992564	0.000969029	0.00111235	0.00103928	0.000947326	0.00137685	0.000947723	0.000951023	0.00109781	0.00121546	0.000990081	0.00110178	0.00111457	0.00102947
TG	TG(46:0)		0.0106171	0.0904983	0.00390396	0.00545415	0.00851831	0.00512226	0.00139338	0.00134038	0.0418902	0.00879501	0.00586134	0.0104736	0.254278	0.0905173	0.0424536	0.0176677	0.00867808	0.00702943	0.00709787	0.0197743	0.0245449	0.00698307	0.00147913	0.0648807	0.0295919	0.040376	0.0380349	0.0295888	0.0446369	0.0234423	0.0490657	0.0165944	0.00852357	0.00276648	0.00691642	0.0028737	0.00387942	0.00450857	0.0283416	0.0100688	0.00385445	0.0128866	0.0129358	0.0327025	0.0142255	0.0308692	0.00371104
TG	TG(46:1)		0.0377619	0.222882	0.0145004	0.0142819	0.0203059	0.0077985	0.00446963	0.00383011	0.181997	0.019864	0.0169683	0.0155892	1.06887	0.348908	0.129746	0.0771072	0.0210651	0.0328739	0.0142591	0.0312581	0.122741	0.01317	0.00312356	0.255185	0.0695176	0.0964692	0.115292	0.100839	0.120227	0.0355461	0.161485	0.0461601	0.0239224	0.00920182	0.0207346	0.0088782	0.0109043	0.00711665	0.0599353	0.0335202	0.0358719	0.0994972	0.0413397	0.100655	0.0943422	0.146349	0.012159
TG	TG(46:2)		0.0115536	0.0693622	0.00446097	0.00361728	0.00505845	0.00207842	0.00136462	0.00131752	0.0788427	0.00567776	0.00489736	0.00304602	0.3772	0.0967045	0.0308391	0.0263101	0.00641674	0.0221689	0.00383413	0.00677186	0.0280254	0.00311168	0.00111124	0.0721789	0.0195207	0.0249834	0.0433852	0.0363718	0.0344874	0.00935057	0.0952622	0.00959377	0.00625394	0.0030105	0.0119465	0.00183062	0.00341648	0.00347417	0.0167969	0.011893	0.0170199	0.0355424	0.0119474	0.0172403	0.0396582	0.0257702	0.00310536
TG	TG(46:3)a		0.00247305	0.0105927	0.000948776	0.000823367	0.00102863	0.00118851	0.000933628	0.000978447	0.0082627	0.00116484	0.000995849	0.00113295	0.0297548	0.00819293	0.00796649	0.00314052	0.000931344	0.00227395	0.00129201	0.00157084	0.0029283	0.000949084	0.000948606	0.00702975	0.00508061	0.00369028	0.00483953	0.00760425	0.00653587	0.00136324	0.00936512	0.00113857	0.00129276	0.000992564	0.000969029	0.00111235	0.00103928	0.000964589	0.00203493	0.00348253	0.00244003	0.00495028	0.00187299	0.00362233	0.0109329	0.00123628	0.00102947
TG	TG(46:3)b		0.0015383	0.00512979	0.000948776	0.000823367	0.00102863	0.00118851	0.000933628	0.000978447	0.00621835	0.000912236	0.000995849	0.00113295	0.052438	0.0117226	0.00317922	0.00207634	0.000900885	0.00296469	0.000996499	0.00117066	0.00284561	0.000949084	0.000948606	0.00649366	0.0023632	0.00155038	0.00268377	0.00393831	0.0032238	0.00109279	0.00375208	0.00113857	0.00110068	0.000992564	0.000969029	0.00111235	0.00103928	0.000947326	0.00153988	0.00154905	0.00195532	0.00395112	0.00121546	0.00201225	0.00415348	0.00136662	0.00102947
TG	TG(47:0)a		0.00106373	0.00794248	0.000948776	0.000836661	0.00102863	0.00118851	0.000933628	0.000978447	0.00120475	0.00171907	0.000995849	0.00113295	0.0123573	0.00597865	0.00222102	0.00166211	0.000900885	0.00100179	0.00114768	0.0026388	0.00211434	0.000949084	0.000948606	0.00520513	0.00182761	0.001167	0.00221767	0.00429081	0.00363869	0.00182987	0.00305996	0.00113857	0.00110068	0.000992564	0.000969029	0.00111235	0.00103928	0.000947326	0.00344676	0.00100517	0.000951023	0.00106048	0.00122009	0.00132622	0.00104801	0.00111457	0.00102947
TG	TG(47:0)b		0.00210942	0.0120332	0.00110525	0.00111912	0.00102863	0.00118851	0.000933628	0.000978447	0.0069029	0.0021776	0.000995849	0.00278518	0.0230801	0.0104834	0.00462194	0.00101955	0.00199924	0.00106959	0.00153393	0.00415854	0.00302568	0.000949084	0.000948606	0.00847834	0.00571778	0.00229636	0.00469406	0.00660958	0.00722792	0.000994719	0.00567105	0.00187205	0.00152434	0.000992564	0.00117117	0.00111235	0.00103928	0.000947326	0.00568376	0.00202582	0.000951023	0.00119934	0.00121546	0.00399741	0.00106759	0.00151399	0.00102947
TG	TG(47:1)		0.00340814	0.0188593	0.00149184	0.00281836	0.00211509	0.00175637	0.00105291	0.000999254	0.00980801	0.00385082	0.00134182	0.00255274	0.0360147	0.0175427	0.00936248	0.00671004	0.00300984	0.00226104	0.0020586	0.00333432	0.00715986	0.00231635	0.000948606	0.0150406	0.00546614	0.00515195	0.0101073	0.0101411	0.00977186	0.0030995	0.00806199	0.00398236	0.00245118	0.00105538	0.00170032	0.00111235	0.00169627	0.00143871	0.00762572	0.00524225	0.002028	0.00323455	0.00502012	0.00875365	0.00603406	0.00191057	0.00157804
TG	TG(47:2)		0.00150164	0.00476203	0.000948776	0.000858651	0.00102863	0.00118851	0.000933628	0.000978447	0.00263302	0.000912236	0.000995849	0.00113295	0.00916965	0.00287088	0.001584	0.00101955	0.000900885	0.00126533	0.000996499	0.00117066	0.00143658	0.000949084	0.000948606	0.00374626	0.0010556	0.001167	0.00204556	0.00221151	0.0023125	0.000994719	0.00352157	0.00113857	0.00110068	0.000992564	0.000969029	0.00111235	0.00103928	0.000947326	0.0017433	0.00138686	0.000951023	0.00108264	0.00121546	0.00218925	0.00194059	0.00111457	0.00102947
TG	TG(48:0)		0.023737	0.232438	0.015195	0.0220056	0.0436447	0.0193542	0.00491906	0.00833096	0.17399	0.0240229	0.027838	0.0360667	0.437353	0.263566	0.19763	0.0439643	0.0288148	0.0231631	0.0193424	0.0315386	0.0966557	0.0202243	0.00612186	0.125876	0.0502422	0.0925406	0.0954676	0.0976186	0.111074	0.0937896	0.0916406	0.0378398	0.0192738	0.00663556	0.0189081	0.0172306	0.0146107	0.0174095	0.0627051	0.0353262	0.0257546	0.0266403	0.043635	0.151552	0.0693304	0.0500921	0.0205673
TG	TG(48:1)		0.0684135	0.496164	0.0450598	0.0806211	0.0859306	0.03795	0.0243746	0.0268043	0.303058	0.0696404	0.0458827	0.072819	0.97629	0.533495	0.356867	0.170194	0.0667535	0.0677948	0.0463504	0.0798894	0.173552	0.0433544	0.0176004	0.378937	0.125293	0.141478	0.253708	0.218924	0.198353	0.12055	0.179817	0.113574	0.0705053	0.0265405	0.0437959	0.0424944	0.0400398	0.027399	0.145105	0.10632	0.048376	0.10291	0.140631	0.346951	0.172214	0.112182	0.0634756
TG	TG(48:2)		0.0420811	0.257707	0.0331112	0.0582391	0.0359353	0.0182025	0.0161738	0.0138969	0.185911	0.0358105	0.0197996	0.0326649	0.798846	0.266777	0.232658	0.0970669	0.0350516	0.0503355	0.0337663	0.0394456	0.142585	0.0216706	0.0113401	0.220343	0.0635044	0.0754534	0.151364	0.125181	0.107889	0.0412076	0.125138	0.0599197	0.0517204	0.0185384	0.0239138	0.028011	0.0265093	0.0102249	0.0733242	0.0875814	0.058273	0.099666	0.0759888	0.217567	0.166255	0.0636677	0.0306602
TG	TG(48:3)		0.0202409	0.10259	0.0131745	0.0136996	0.012083	0.00779254	0.00751122	0.00566063	0.121902	0.0140103	0.0101157	0.00843812	0.470043	0.111127	0.0711079	0.0466881	0.0129379	0.043198	0.0154471	0.0135291	0.057404	0.00787761	0.00405504	0.0848402	0.029608	0.0331144	0.0694481	0.0699857	0.0608318	0.0124146	0.105754	0.016905	0.0166816	0.008055	0.0180344	0.00750601	0.0123838	0.00559735	0.0233019	0.0285186	0.0459403	0.067613	0.0287744	0.0646083	0.129432	0.0224287	0.00840844
TG	TG(48:4)a		0.00342074	0.00926748	0.0013695	0.00082498	0.00112111	0.00118851	0.00117206	0.000978447	0.0233482	0.00103513	0.0012385	0.00113295	0.0615449	0.0121801	0.00635849	0.00627439	0.00159623	0.0129643	0.00174343	0.00117066	0.00578222	0.000949084	0.000948606	0.0108631	0.00394962	0.00388918	0.00831347	0.00772525	0.0072919	0.00109302	0.0290964	0.00160285	0.00153181	0.000992564	0.00428321	0.00111235	0.00109615	0.000947326	0.00279437	0.00320979	0.00742365	0.0120043	0.00234869	0.00380433	0.0241072	0.00241861	0.00102947
TG	TG(48:4)b		0.00106373	0.00488878	0.000948776	0.000823367	0.00102863	0.00118851	0.000933628	0.000978447	0.00435763	0.000912236	0.000995849	0.00113295	0.0111452	0.00377014	0.00373312	0.00290022	0.000900885	0.00100179	0.000996499	0.00117066	0.000942807	0.000949084	0.000948606	0.00303434	0.0010556	0.001167	0.00324927	0.0017596	0.00132764	0.000994719	0.00192043	0.00113857	0.00110068	0.000992564	0.000969029	0.00111235	0.00103928	0.000947326	0.00112918	0.000947723	0.000951023	0.00151502	0.00121546	0.0020804	0.00158202	0.00111457	0.00102947
TG	TG(49:0)a		0.00156052	0.0112341	0.000948776	0.0010443	0.00142182	0.00133812	0.000933628	0.000978447	0.00479662	0.0021694	0.000995849	0.00312974	0.0186763	0.00810591	0.00611194	0.00227739	0.00128302	0.00100179	0.00176594	0.00325721	0.00407951	0.00134748	0.000948606	0.00598958	0.00423607	0.001167	0.00456546	0.00574873	0.00612036	0.00269174	0.00179717	0.00180389	0.00153228	0.000992564	0.000969029	0.00111235	0.00103928	0.000984854	0.00455361	0.00201725	0.000951023	0.00106048	0.00279254	0.00248352	0.00224932	0.00120204	0.00102947
TG	TG(49:0)b		0.0021726	0.0134486	0.000948776	0.00139906	0.00213774	0.00219649	0.000933628	0.000978447	0.00862876	0.00200038	0.00149965	0.00356478	0.024818	0.0113998	0.00744846	0.00295808	0.00218466	0.00134718	0.00169124	0.00325779	0.0058038	0.00151101	0.000948606	0.0073665	0.00432956	0.00169046	0.00521085	0.0053605	0.00731268	0.00329345	0.00551309	0.00200341	0.00110068	0.000992564	0.0012219	0.00113687	0.00125682	0.00124499	0.00499938	0.00229492	0.000951023	0.00136136	0.0036315	0.00587446	0.00104801	0.00217363	0.00117709
TG	TG(49:1)a		0.00570393	0.0281525	0.00315239	0.00352662	0.00321274	0.0037481	0.00208061	0.00187844	0.0111259	0.00684284	0.00200731	0.00659768	0.0404012	0.0235364	0.0131271	0.00994695	0.00393726	0.00362384	0.00410974	0.00756163	0.0115438	0.00420832	0.00121442	0.0179145	0.0106197	0.00836334	0.0130645	0.0156024	0.0111419	0.00575761	0.00966991	0.00788076	0.00438119	0.00132213	0.00278011	0.00128271	0.00340297	0.00206002	0.00780474	0.000947723	0.00178699	0.00273758	0.00821992	0.00724255	0.00743479	0.00150047	0.00189814
TG	TG(49:1)b		0.00965669	0.0501484	0.00661532	0.0108247	0.01008	0.00634826	0.00508851	0.00608986	0.0349505	0.0130178	0.00645511	0.0136496	0.106017	0.0500391	0.0324247	0.0189579	0.00942023	0.00714179	0.00733604	0.0112111	0.02326	0.00714855	0.0033612	0.035376	0.015341	0.0144952	0.0278908	0.0291271	0.0224046	0.012567	0.0166349	0.0109535	0.00823011	0.00332885	0.00655508	0.00437695	0.00600589	0.00631083	0.0201236	0.0141712	0.00673939	0.00871502	0.017795	0.031057	0.0229143	0.00633658	0.0081041
TG	TG(49:2)a		0.00175144	0.00556722	0.000948776	0.000823367	0.00102863	0.00118851	0.000933628	0.000978447	0.00855631	0.00128051	0.000995849	0.00113295	0.0192554	0.00987877	0.00331635	0.00321302	0.00123128	0.00301298	0.000996499	0.00144008	0.00362177	0.000949084	0.000948606	0.00833388	0.00186375	0.00406133	0.00447201	0.00370118	0.00411467	0.00132326	0.00970378	0.00166772	0.00110068	0.000992564	0.00187106	0.00111235	0.00103928	0.000947326	0.00240729	0.00164123	0.00256351	0.00494942	0.00190431	0.00176209	0.00452149	0.00427039	0.00102947
TG	TG(49:2)b		0.0053876	0.0330327	0.00425421	0.0103374	0.00626155	0.00481258	0.00402326	0.00229917	0.01763	0.00160981	0.00124323	0.00679894	0.0387516	0.022906	0.0205815	0.00634627	0.00547288	0.00379905	0.00638363	0.00746917	0.0119405	0.0051153	0.00239971	0.0209536	0.00947844	0.00680073	0.0186236	0.0159487	0.0125206	0.00498095	0.00741118	0.00951851	0.00827187	0.00275959	0.00345394	0.00427486	0.00542925	0.000947326	0.0122271	0.0120045	0.00597028	0.00590919	0.0108811	0.0246788	0.0155793	0.00270748	0.00473823
TG	TG(49:2)c		0.00443327	0.0291309	0.0024432	0.00440186	0.00338588	0.00340993	0.00230892	0.00175668	0.0133322	0.00782005	0.00335836	0.00372894	0.0307636	0.0132315	0.0105315	0.0114349	0.00480653	0.00442955	0.00315231	0.0066013	0.00596983	0.00224552	0.00148085	0.0101331	0.00618413	0.00515162	0.00990795	0.0110788	0.00673519	0.00298767	0.00806354	0.0035955	0.00548032	0.00192482	0.00238906	0.00153161	0.00535355	0.0034111	0.00768055	0.00932154	0.00382415	0.00449716	0.00588834	0.022619	0.00959663	0.00168996	0.00341177
TG	TG(49:3)		0.00234269	0.00932614	0.00184561	0.00276542	0.00173672	0.00173979	0.00161321	0.00129544	0.00191977	0.00250036	0.000995849	0.0017224	0.0105421	0.00646825	0.00602508	0.00340942	0.00131915	0.00274458	0.00206272	0.00184449	0.00289893	0.000949084	0.000948606	0.00525278	0.00328419	0.00212931	0.00512532	0.00568512	0.00388679	0.00131952	0.00290005	0.00166714	0.00209098	0.000992564	0.00105855	0.00111235	0.00214673	0.00116234	0.00237556	0.00318435	0.00255169	0.00211485	0.00258241	0.00647228	0.00530129	0.00111457	0.00157436
TG	TG(50:0)		0.0260926	0.288662	0.0148721	0.021239	0.0516325	0.0447284	0.00577876	0.0132303	0.187669	0.0269736	0.0308391	0.0445017	0.561055	0.249086	0.220972	0.0509127	0.0294754	0.021381	0.0252195	0.0307953	0.140844	0.0261462	0.00537245	0.120665	0.0461668	0.0683722	0.101701	0.111134	0.203182	0.0858767	0.104748	0.0509431	0.0223771	0.00732895	0.0236904	0.0288865	0.0238046	0.0152153	0.0693303	0.0388922	0.027442	0.0323229	0.0549416	0.220608	0.0887975	0.0836083	0.0192357
TG	TG(50:1)		0.23075	1.19428	0.183781	0.291447	0.424037	0.145596	0.128054	0.195128	0.970973	0.250647	0.240393	0.387615	1.98316	1.21286	1.08874	0.467805	0.2794	0.220757	0.184546	0.176764	0.633443	0.172487	0.11361	0.777957	0.237309	0.362316	0.626153	0.678988	0.515176	0.538184	0.400359	0.307692	0.255197	0.0929779	0.201398	0.281773	0.159408	0.199914	0.335814	0.330383	0.295328	0.288426	0.397416	1.10891	0.733912	0.427574	0.305825
TG	TG(50:2)		0.207649	0.990904	0.221844	0.35873	0.319267	0.125484	0.135196	0.158662	0.588881	0.234611	0.147358	0.286989	1.18098	0.899234	0.877473	0.400165	0.232886	0.175699	0.234829	0.19167	0.417644	0.154486	0.118669	0.681412	0.169291	0.298688	0.587505	0.485446	0.416549	0.24772	0.185707	0.251584	0.288635	0.117008	0.131729	0.259088	0.159904	0.133392	0.353518	0.420893	0.267301	0.287914	0.432949	1.10314	0.649412	0.169895	0.315107
TG	TG(50:3)		0.155149	0.596827	0.147792	0.208773	0.186824	0.102481	0.112639	0.120839	0.525527	0.147516	0.103272	0.142625	0.767432	0.510887	0.64919	0.312723	0.111541	0.23798	0.169245	0.108462	0.247874	0.0836792	0.0749315	0.407571	0.134134	0.157508	0.362301	0.39393	0.261277	0.119124	0.210616	0.12605	0.172855	0.0704713	0.101714	0.129967	0.134513	0.0843935	0.180087	0.251597	0.247	0.218375	0.275042	0.618087	0.531111	0.0999173	0.173988
TG	TG(50:4)		0.00198642	0.0168173	0.00144018	0.00296492	0.00264582	0.00245935	0.000933628	0.00105766	0.0226533	0.00255667	0.00183423	0.00157807	0.0332699	0.0147255	0.0222266	0.0115306	0.00391191	0.00173085	0.00118906	0.00158751	0.00344141	0.00160568	0.000948606	0.0108762	0.00320743	0.00345948	0.015125	0.00791804	0.00509283	0.00570123	0.00311785	0.00244381	0.00154949	0.0010732	0.00106876	0.00153768	0.00169838	0.00157745	0.00522929	0.00449653	0.00233923	0.00367342	0.00416866	0.0106443	0.00807391	0.00153449	0.00184382
TG	TG(50:5)a		0.0046873	0.0115922	0.00206694	0.00208155	0.00195042	0.00270576	0.00287912	0.00162014	0.0100307	0.00196076	0.0014328	0.00113295	0.0219783	0.0123796	0.0167005	0.00666496	0.0014226	0.0132001	0.00254722	0.00164612	0.00431017	0.000949084	0.00131531	0.00908674	0.00383403	0.00187735	0.00505238	0.0125678	0.00652336	0.00164313	0.00408664	0.00159855	0.00187085	0.00141526	0.00158637	0.00262642	0.0020031	0.00136768	0.00232373	0.00576062	0.00508409	0.00650642	0.00451839	0.0118452	0.0143454	0.00111457	0.00167228
TG	TG(50:5)b		0.00106373	0.00755714	0.000948776	0.00185777	0.00102863	0.00175299	0.000933628	0.000978447	0.00660192	0.00113735	0.000995849	0.00113295	0.013594	0.00499756	0.00836589	0.00472041	0.00107164	0.00100179	0.000996499	0.00117066	0.00164851	0.000949084	0.000948606	0.00391067	0.0014796	0.00143227	0.00662188	0.0030287	0.00238916	0.00177985	0.00196684	0.00121559	0.00110068	0.000992564	0.000969029	0.00111235	0.00142723	0.000947326	0.00233745	0.00207136	0.00140763	0.00232634	0.00178646	0.00527637	0.00422508	0.00111457	0.00102947
TG	TG(50:5)c		0.00106373	0.00979021	0.000948776	0.00154496	0.00102863	0.00348176	0.000933628	0.000978447	0.00272962	0.000912236	0.000995849	0.00113295	0.00839814	0.0026443	0.00454615	0.00333767	0.000900885	0.00100179	0.000996499	0.00117066	0.000829498	0.000949084	0.000948606	0.00271048	0.00408516	0.0012114	0.00512269	0.00220101	0.00267998	0.0012339	0.00131382	0.00113857	0.00110068	0.000992564	0.000969029	0.00111235	0.00118867	0.00180445	0.00267089	0.00155142	0.000951023	0.00106048	0.00150318	0.0103494	0.00190857	0.00114004	0.00102947
TG	TG(50:6)		0.00106373	0.00341463	0.000948776	0.000823367	0.00102863	0.00118851	0.000933628	0.000978447	0.00173194	0.000912236	0.000995849	0.00113295	0.00531878	0.00146254	0.0018984	0.00140428	0.000900885	0.00100179	0.000996499	0.00117066	0.000829498	0.000949084	0.000948606	0.00166454	0.00201487	0.001167	0.00198057	0.00136065	0.00152869	0.000994719	0.00120282	0.00113857	0.00110068	0.000992564	0.000969029	0.00111235	0.00103928	0.000947326	0.000998962	0.000947723	0.000951023	0.00110412	0.00121546	0.00275624	0.00121513	0.00111457	0.00102947
TG	TG(51:0)		0.0012928	0.0087218	0.000948776	0.000823367	0.00121898	0.00309195	0.000933628	0.000978447	0.0046383	0.00106131	0.000995849	0.0017227	0.0164744	0.00499394	0.00545301	0.00103313	0.00103755	0.00100179	0.000996499	0.00160101	0.00320796	0.000949084	0.000948606	0.00405317	0.00190125	0.00183549	0.00247753	0.00310462	0.00481422	0.00170984	0.00295788	0.00145859	0.00110068	0.000992564	0.000969029	0.00111235	0.00103928	0.000947326	0.00274176	0.00106846	0.000951023	0.00113255	0.00209665	0.00284803	0.00174592	0.00160102	0.00102947
TG	TG(51:1)a		0.00709277	0.0364016	0.00343687	0.00736729	0.00698345	0.00608303	0.0043233	0.00365159	0.0183965	0.00883533	0.00424064	0.0103696	0.0522522	0.0260865	0.0274451	0.0117372	0.0063288	0.00381848	0.00633476	0.00714263	0.0180582	0.0052195	0.00194074	0.0222139	0.00970124	0.00797876	0.0154123	0.0204151	0.0135778	0.00798587	0.0101916	0.00814058	0.0065327	0.00167563	0.00388004	0.00322149	0.00407717	0.00346473	0.00971263	0.0085192	0.00323043	0.00424163	0.0125558	0.0110853	0.0135292	0.00308496	0.00340618
TG	TG(51:1)b		0.00840131	0.0510363	0.00506165	0.0104889	0.0114965	0.00832395	0.00451811	0.00631024	0.0396257	0.0114772	0.00642936	0.0138193	0.110653	0.0450947	0.0455538	0.0174967	0.0102162	0.00699869	0.00765037	0.00802075	0.0288284	0.00680686	0.00321234	0.030663	0.0112976	0.0102679	0.0249133	0.0254076	0.0210186	0.0123533	0.0153355	0.0100775	0.0061859	0.00270319	0.00655955	0.00644433	0.00610101	0.00778811	0.0144439	0.0142859	0.00836453	0.00979891	0.0215718	0.0338335	0.0255024	0.00962657	0.00751768
TG	TG(51:2)a		0.0282666	0.139125	0.0188953	0.0376406	0.032941	0.0209641	0.022508	0.0215635	0.0908986	0.029414	0.0191139	0.0360876	0.160641	0.0789224	0.100148	0.0435447	0.0238951	0.0229204	0.0316737	0.0248726	0.0661692	0.0197786	0.0123584	0.0830216	0.0249766	0.0219666	0.0606874	0.0611882	0.0410673	0.0225125	0.0274136	0.0308048	0.0305245	0.00886746	0.0181067	0.0205417	0.0192267	0.0193022	0.0367765	0.0476984	0.0295458	0.026428	0.0482709	0.0966155	0.0705824	0.0157419	0.0241228
TG	TG(51:2)b		0.00123182	0.00571008	0.00108737	0.0010426	0.00146075	0.00118851	0.00105725	0.000978447	0.00207844	0.00232553	0.000995849	0.00259411	0.00874057	0.00576658	0.00343748	0.0028994	0.00127499	0.0010538	0.00145533	0.00200628	0.00338464	0.00145451	0.000948606	0.0043186	0.00245874	0.00199194	0.00241518	0.00357936	0.00223838	0.00136991	0.00188117	0.00251772	0.00154264	0.000992564	0.00103544	0.00111235	0.00149118	0.000947326	0.00202337	0.00136433	0.000979762	0.00106048	0.00204366	0.000990081	0.00231123	0.00111457	0.00102947
TG	TG(51:3)		0.020887	0.0556695	0.0134821	0.0194306	0.0201428	0.0157815	0.0189942	0.0178721	0.0529711	0.0188296	0.011543	0.0166683	0.0911914	0.0368792	0.0521066	0.0276695	0.0154834	0.0243747	0.0207787	0.0127811	0.0276089	0.0118131	0.00895966	0.0368602	0.0153688	0.0149406	0.0324194	0.0373101	0.0220973	0.00906937	0.0206331	0.0134711	0.0160014	0.00710665	0.0118018	0.0122344	0.0157865	0.016353	0.0239309	0.0262944	0.0260692	0.014935	0.0316268	0.0507367	0.0454936	0.00911099	0.01912
TG	TG(51:4)		0.00507847	0.00869685	0.00340088	0.00485352	0.00320647	0.00388273	0.00542289	0.00365587	0.0126297	0.00366854	0.00301855	0.00270991	0.0134682	0.00677401	0.00957324	0.00707254	0.00288781	0.00879019	0.00437207	0.00247115	0.00546514	0.00207038	0.00187945	0.00598026	0.00381001	0.00249668	0.00551559	0.00968505	0.00469508	0.0015901	0.00602307	0.00207334	0.00234351	0.00180144	0.00283206	0.00248851	0.00432503	0.00303943	0.00375429	0.00483513	0.00754847	0.00328215	0.00617539	0.00824037	0.0102969	0.00133557	0.00376196
TG	TG(52:0)		0.00830524	0.0969738	0.00397324	0.0035934	0.0109641	0.0312926	0.00146054	0.00475629	0.0491098	0.00529608	0.00553322	0.0119799	0.306458	0.0649319	0.0992037	0.0107158	0.00621839	0.00551202	0.00682334	0.00941075	0.0491614	0.00585326	0.00134913	0.0405908	0.0132616	0.0224754	0.0222565	0.022327	0.079282	0.0234866	0.0358032	0.0275299	0.00576578	0.00182613	0.00611731	0.0125833	0.00762822	0.00384936	0.0203445	0.00859613	0.00634309	0.0102262	0.0177441	0.0505344	0.0173771	0.0501198	0.00371517
TG	TG(52:1)		0.144012	0.863721	0.0883923	0.13967	0.288471	0.178995	0.0426611	0.112743	0.71694	0.162022	0.138939	0.231241	1.87963	0.846907	1.03887	0.323136	0.172679	0.112729	0.14045	0.102131	0.548897	0.111284	0.0449014	0.519043	0.150909	0.189933	0.368958	0.376825	0.483384	0.368999	0.30605	0.232593	0.11189	0.0412201	0.138898	0.216702	0.135478	0.118758	0.157408	0.228888	0.177007	0.232119	0.373383	0.856543	0.529377	0.533864	0.147035
TG	TG(52:2)		1.16373	2.50377	0.883855	1.12461	1.43018	0.551261	0.771823	1.00775	2.55022	0.913537	0.693589	1.52655	3.69314	2.38787	3.12031	1.42283	1.01999	0.870284	1.13347	0.801392	1.92094	0.637637	0.611095	2.21159	0.64709	0.972177	1.48876	1.62953	1.27786	1.14089	0.882467	0.934122	1.02199	0.423051	0.725803	1.22416	0.631854	0.951412	1.0175	1.41994	1.30748	1.15907	1.92609	2.9962	2.32716	1.00872	1.3625
TG	TG(52:3)		1.21799	2.3144	0.871949	1.13337	1.4702	0.684986	0.967361	1.13253	2.93566	0.912759	0.840839	1.2114	3.09291	2.12551	2.66037	1.40357	0.94782	1.18586	1.22065	0.634234	1.37736	0.573704	0.662932	1.91065	0.663053	0.845481	1.21981	1.89418	1.1732	0.926696	1.05411	0.653535	0.878245	0.455588	0.787906	1.02623	0.751914	0.961322	0.82458	1.2481	1.64046	1.19665	1.68391	2.35561	2.53615	0.816865	1.32799
TG	TG(52:4)a		0.396952	0.760963	0.316839	0.366576	0.466367	0.223995	0.394372	0.370461	1.21779	0.261179	0.249271	0.260439	1.1036	0.715921	0.98789	0.515305	0.228732	0.607449	0.358483	0.145989	0.387684	0.12416	0.174629	0.623085	0.200012	0.200574	0.476904	0.769771	0.322923	0.193088	0.452429	0.135451	0.226516	0.150182	0.299808	0.311055	0.265327	0.302457	0.254518	0.406998	0.675246	0.371171	0.53895	0.812581	1.07161	0.22429	0.423448
TG	TG(52:4)b		0.00805059	0.0406547	0.0043199	0.00968559	0.0132572	0.00560035	0.00260149	0.00526912	0.0820427	0.00996829	0.00788412	0.00985619	0.0980044	0.0394953	0.0836745	0.028106	0.0130809	0.00719505	0.00537706	0.00443459	0.0114673	0.00580464	0.00419863	0.0265463	0.00790689	0.0103373	0.0456732	0.0215745	0.0127674	0.0204707	0.00873332	0.00695874	0.0045013	0.00270592	0.00478217	0.00686337	0.0047024	0.00783886	0.0187303	0.0109821	0.0107536	0.0122004	0.0153972	0.0419381	0.0315268	0.00730543	0.0086924
TG	TG(52:5)a		0.0853245	0.131782	0.0350848	0.0557184	0.0490435	0.0366601	0.0674637	0.0399829	0.202587	0.0340171	0.0317156	0.0305012	0.216587	0.200793	0.253162	0.083093	0.0269563	0.164334	0.0420905	0.0202776	0.0662688	0.0172144	0.0258613	0.130875	0.0379072	0.0269363	0.0619451	0.172459	0.0792898	0.0345192	0.0404764	0.0190243	0.0298716	0.0245023	0.0360539	0.0580074	0.0301532	0.0329979	0.0276172	0.0911523	0.116261	0.0857131	0.0734835	0.171578	0.252521	0.0299605	0.0430665
TG	TG(52:5)b		0.00913946	0.0474955	0.00620969	0.0146183	0.00968997	0.0123978	0.00281026	0.00543613	0.055828	0.0101178	0.00712439	0.00608238	0.0735585	0.0289257	0.0770016	0.0315188	0.0122383	0.00518859	0.00619558	0.00497828	0.0104708	0.00644478	0.00374636	0.025818	0.00755476	0.00745941	0.0423167	0.0206649	0.0153735	0.0162135	0.00583794	0.00799021	0.00643751	0.00341305	0.00330521	0.00688927	0.00865356	0.00527855	0.019987	0.0154345	0.0101086	0.00967292	0.0187125	0.0392873	0.0306915	0.00378141	0.00705165
TG	TG(52:5)c		0.00318653	0.0254236	0.00123216	0.00683858	0.00385937	0.0123669	0.000933628	0.0010575	0.0121899	0.00331782	0.00424988	0.00212189	0.0159517	0.00759258	0.0187713	0.0107006	0.0024828	0.00225422	0.00141797	0.00203596	0.00235365	0.0022161	0.00212005	0.00575288	0.0102153	0.00289717	0.0166916	0.00820965	0.00825779	0.0057886	0.00255387	0.00163098	0.00153163	0.00252425	0.00274417	0.00158978	0.00428234	0.0136861	0.00928993	0.00589123	0.00475195	0.00226923	0.00621132	0.0450654	0.00871882	0.00138882	0.00313405
TG	TG(52:6)a		0.0023373	0.0223569	0.00128661	0.00874172	0.00219332	0.0157294	0.000933628	0.000978447	0.00817018	0.00363748	0.0023064	0.00130446	0.0165683	0.00593029	0.0139788	0.00794578	0.00174936	0.00163168	0.00186265	0.00224287	0.00224437	0.00203354	0.00177294	0.00584054	0.00881599	0.00250514	0.0143177	0.00671401	0.00771228	0.00324918	0.00212124	0.00181389	0.00199884	0.00273063	0.00183004	0.00111235	0.00489724	0.00595387	0.00827378	0.00793848	0.00323507	0.002696	0.00577991	0.0395704	0.00729856	0.00129513	0.00213767
TG	TG(52:6)b		0.00142553	0.0232078	0.000948776	0.005043	0.00305574	0.00844493	0.000933628	0.000978447	0.00435688	0.00347034	0.00158765	0.00113295	0.0193732	0.00304873	0.00950828	0.0106809	0.00132008	0.00149725	0.00198379	0.00156241	0.00226485	0.00154233	0.000948606	0.00763767	0.007228	0.00180957	0.0122913	0.00784089	0.00466006	0.00160099	0.00228747	0.00130785	0.00168341	0.00148692	0.00153013	0.00111235	0.00297737	0.00253727	0.00560285	0.00483749	0.00150058	0.00169709	0.00361894	0.0283721	0.00505874	0.00149271	0.00228089
TG	TG(52:7)a		0.00107572	0.00471467	0.000948776	0.00142665	0.00102863	0.00459199	0.000933628	0.000978447	0.00301386	0.000919522	0.000995849	0.00113295	0.00533733	0.00189893	0.00440577	0.0023737	0.000900885	0.00100179	0.000996499	0.00117066	0.000835589	0.000949084	0.000948606	0.00223054	0.00249039	0.001167	0.00295276	0.0024649	0.00237159	0.000994719	0.00150303	0.00113857	0.00110068	0.000992564	0.000969029	0.00111235	0.00143896	0.00143225	0.00145851	0.00193813	0.00116155	0.00106048	0.00121546	0.00463133	0.00281195	0.00111457	0.00102947
TG	TG(52:7)b		0.00106373	0.00597111	0.000948776	0.00194796	0.00102863	0.00352686	0.000933628	0.000978447	0.0013513	0.00106578	0.000995849	0.00113295	0.00598624	0.00278793	0.00291929	0.00287526	0.000900885	0.00100179	0.00101213	0.00117066	0.00125192	0.000949084	0.000948606	0.00253118	0.00356636	0.001167	0.00355538	0.00206671	0.00239644	0.000994719	0.00120307	0.00113857	0.00110068	0.000992564	0.000969029	0.00111235	0.00146162	0.000947326	0.00223421	0.00292893	0.000951023	0.00113818	0.00144804	0.0101729	0.00229512	0.00111457	0.00102947
TG	TG(53:0)		0.00106373	0.00254199	0.000948776	0.000823367	0.00102863	0.00147158	0.000933628	0.000978447	0.00114333	0.000912236	0.000995849	0.00113295	0.005341	0.00142155	0.00200317	0.00101955	0.000900885	0.00100179	0.000996499	0.00117066	0.00169392	0.000949084	0.000948606	0.00128149	0.0010556	0.001167	0.000967733	0.0011292	0.00206411	0.000994719	0.00112958	0.00113857	0.00110068	0.000992564	0.000969029	0.00111235	0.00103928	0.000947326	0.000928287	0.000947723	0.000951023	0.00106048	0.00121546	0.000990081	0.00104801	0.00111457	0.00102947
TG	TG(53:1)		0.00322927	0.0166827	0.00137027	0.00257524	0.0035271	0.00564639	0.00109271	0.00210744	0.0118304	0.00348005	0.00190808	0.00411999	0.0316712	0.0111071	0.0195329	0.00478288	0.00239043	0.0021633	0.0023862	0.00238897	0.0113898	0.00181477	0.000948606	0.00847402	0.00385675	0.00325718	0.00693635	0.00773988	0.00902771	0.00422699	0.0053263	0.00350312	0.00182131	0.000992564	0.00222192	0.00292723	0.00255625	0.0022104	0.00361365	0.00412818	0.00249302	0.00315759	0.00639885	0.0106542	0.00834256	0.00588142	0.00167811
TG	TG(53:2)		0.0214908	0.0589623	0.00940801	0.0212082	0.0247289	0.0156866	0.0173115	0.0163759	0.0455127	0.0212654	0.0127258	0.0248709	0.0930541	0.0391656	0.082711	0.0290585	0.0176724	0.0172129	0.0216983	0.0126008	0.0550472	0.0125192	0.0087382	0.0407222	0.0149816	0.0114803	0.0275246	0.0365796	0.0263426	0.0168806	0.017025	0.016974	0.0170123	0.00561965	0.0144061	0.0157156	0.014138	0.0166398	0.0146914	0.0295958	0.0221325	0.0204464	0.0355248	0.0583253	0.0454728	0.0124492	0.0158862
TG	TG(53:3)a		0.0137074	0.0234677	0.0160635	0.0172825	0.0162554	0.0116651	0.0112818	0.0128278	0.023156	0.0156109	0.0106964	0.014542	0.0204745	0.0218674	0.0235867	0.0214352	0.0136293	0.0167096	0.0151043	0.0128209	0.0177969	0.0111024	0.00993369	0.0215884	0.0121501	0.0153617	0.0205616	0.0217543	0.0199954	0.0118292	0.0159347	0.0137082	0.01527	0.0112682	0.0125839	0.0125713	0.0136005	0.0107263	0.01711	0.0197121	0.0185634	0.0165194	0.0213865	0.02187	0.0232074	0.00950287	0.0174609
TG	TG(53:3)b		0.0240834	0.0513199	0.0122198	0.0229569	0.0235646	0.0214858	0.0205986	0.0182993	0.0532778	0.0186191	0.0139824	0.0198202	0.0719217	0.0312875	0.0803329	0.029193	0.0157532	0.0257431	0.022322	0.0120609	0.0346998	0.0102743	0.0108383	0.0311649	0.0186221	0.0108411	0.0293597	0.0350437	0.0203425	0.0114872	0.0174477	0.0119679	0.0138301	0.00723237	0.0148761	0.0136781	0.0177974	0.0227963	0.0155139	0.026293	0.0309114	0.0200528	0.0310257	0.0599346	0.050759	0.0114026	0.0168503
TG	TG(54:0)		0.00208824	0.0126914	0.000948776	0.000823367	0.00175861	0.010943	0.000933628	0.000978447	0.0101864	0.000925857	0.00152463	0.00207604	0.055761	0.00822611	0.0145694	0.00140512	0.00156406	0.00266518	0.00130302	0.00143426	0.0134209	0.00106467	0.000948606	0.00669621	0.00219602	0.0059598	0.00301928	0.00604476	0.0155001	0.00527421	0.00728322	0.00634156	0.00148078	0.000992564	0.0012258	0.0039146	0.00148099	0.000947326	0.00359985	0.00119353	0.00199977	0.00243648	0.00279295	0.00444988	0.00567783	0.0166423	0.00102947
TG	TG(54:1)		0.0230898	0.147011	0.00882857	0.0175629	0.0266882	0.0563517	0.00488848	0.00944881	0.10749	0.0150644	0.0138381	0.0248263	0.566271	0.121584	0.296657	0.0285376	0.0145626	0.0145856	0.0118907	0.010739	0.151226	0.0130795	0.00359096	0.0744325	0.0162223	0.0297229	0.0411378	0.0640127	0.117518	0.0503383	0.0507679	0.0471653	0.0117775	0.00396281	0.0156153	0.0438706	0.0155506	0.0149982	0.0214621	0.0248952	0.0267742	0.0272708	0.049675	0.120084	0.105297	0.309491	0.00954924
TG	TG(54:2)		0.236887	0.542721	0.0692242	0.188013	0.244943	0.153249	0.109982	0.111975	0.489536	0.138413	0.112714	0.219806	1.44625	0.47475	1.25931	0.228921	0.130956	0.112768	0.140537	0.0874529	0.523527	0.115239	0.0719929	0.373794	0.111748	0.11145	0.227063	0.311784	0.387965	0.229485	0.181595	0.163045	0.113546	0.038981	0.135281	0.337542	0.12153	0.152974	0.0858353	0.218002	0.252082	0.231301	0.322936	0.609251	0.66314	0.371403	0.108489
TG	TG(54:3)		0.411079	0.526869	0.190561	0.25064	0.396695	0.141562	0.323374	0.22482	0.675272	0.222437	0.221108	0.312642	1.04185	0.522683	1.82345	0.314061	0.208692	0.281761	0.291564	0.176156	0.701169	0.209646	0.141907	0.43067	0.161868	0.192036	0.323457	0.481372	0.427147	0.308045	0.250033	0.19291	0.258369	0.104226	0.18663	0.671694	0.16408	0.240498	0.167171	0.346179	0.522812	0.340254	0.56608	0.942391	1.07485	0.342082	0.285885
TG	TG(54:4)a		0.477363	0.517954	0.238238	0.300253	0.377846	0.159303	0.463678	0.273198	0.815478	0.211083	0.218455	0.248457	0.923101	0.467649	1.75178	0.362582	0.2159	0.435968	0.316912	0.167946	0.520196	0.182655	0.189161	0.384806	0.194624	0.187247	0.297914	0.495849	0.359717	0.23927	0.378184	0.172787	0.244313	0.115498	0.214641	0.691618	0.214851	0.291948	0.171522	0.365737	0.65587	0.414854	0.466586	0.941489	1.48016	0.307765	0.308831
TG	TG(54:4)b		0.00532172	0.028367	0.00269717	0.00478607	0.0103069	0.00552505	0.00216457	0.00405619	0.0213905	0.00717165	0.00388897	0.00773814	0.0461065	0.0137911	0.0416628	0.0169858	0.00553771	0.00524	0.00461177	0.00315153	0.0100458	0.00455711	0.00237824	0.0150655	0.00363261	0.00593003	0.017905	0.0118658	0.00893634	0.0072871	0.00592681	0.00527124	0.00487698	0.00166794	0.0037699	0.00715017	0.00409601	0.00619856	0.00548077	0.00673702	0.00771742	0.00564125	0.0105509	0.0246701	0.0181431	0.0078044	0.00608043
TG	TG(54:5)a		0.251793	0.265126	0.11914	0.171183	0.177716	0.0616759	0.245298	0.120313	0.518322	0.0877694	0.100078	0.0688341	0.470181	0.226113	0.912435	0.205969	0.0850114	0.311931	0.135812	0.0469726	0.208684	0.0494062	0.089691	0.149336	0.0799644	0.0617227	0.172384	0.306299	0.198061	0.07052	0.229027	0.0384579	0.0769599	0.0485586	0.107938	0.282014	0.0926375	0.142725	0.0666591	0.169241	0.408856	0.202637	0.179723	0.541485	1.12197	0.0977371	0.126072
TG	TG(54:5)b		0.0517918	0.198376	0.0261057	0.0692874	0.105517	0.0403042	0.0227754	0.0409184	0.281672	0.0777668	0.0495377	0.0725694	0.336149	0.11697	0.351143	0.155016	0.0774954	0.0363368	0.0620029	0.0311711	0.0674879	0.0442045	0.0328332	0.124742	0.0383534	0.0414545	0.160584	0.11706	0.0679581	0.101656	0.0380441	0.0413076	0.0375177	0.0162409	0.0272374	0.0540332	0.0338821	0.0645287	0.100172	0.0856155	0.085162	0.0730019	0.0886475	0.215427	0.192547	0.0389179	0.0573016
TG	TG(54:6)a		0.0916858	0.114798	0.0306385	0.0344157	0.0409152	0.0296003	0.106005	0.0301078	0.168513	0.0213192	0.0258948	0.015383	0.184014	0.0986211	0.41554	0.0603317	0.0165864	0.189133	0.045641	0.0152416	0.0707204	0.0115273	0.0205511	0.0747071	0.0297871	0.0154623	0.0365706	0.149206	0.0838649	0.0217064	0.0468966	0.0132191	0.0208611	0.0167987	0.0264074	0.136284	0.0256754	0.0247793	0.0150414	0.0753201	0.137841	0.100711	0.0538941	0.20162	0.360133	0.0338259	0.0293768
TG	TG(54:6)b		0.0248345	0.116692	0.00922934	0.060754	0.0274199	0.131445	0.00410586	0.00947883	0.169353	0.0259351	0.0228002	0.0133945	0.0937183	0.042511	0.0995758	0.0504187	0.0285655	0.01186	0.0166232	0.0137527	0.014892	0.0177873	0.0158862	0.0410978	0.0494684	0.0139254	0.0692193	0.0425671	0.0434027	0.032783	0.0109076	0.0114543	0.0124078	0.016373	0.0168474	0.0113393	0.0316466	0.0814904	0.0388188	0.0480732	0.0300476	0.0140637	0.0429331	0.226759	0.0645486	0.00814827	0.0199752
TG	TG(54:6)c		0.00659219	0.0574122	0.00448206	0.0234374	0.0196363	0.0289669	0.00161757	0.0081648	0.0169766	0.0144955	0.00938508	0.00670981	0.0499498	0.0281204	0.0314233	0.027359	0.00537412	0.00537454	0.00729801	0.00477912	0.0108149	0.00636273	0.00502726	0.0209165	0.0183099	0.0079324	0.036621	0.0218539	0.016187	0.00627782	0.0063676	0.00376267	0.00740722	0.00807921	0.00766728	0.00280759	0.0107409	0.0340286	0.0232852	0.0231749	0.00995603	0.00534843	0.0202438	0.157964	0.0241824	0.0080352	0.0179607
TG	TG(54:7)a		0.0169649	0.0171915	0.00681996	0.00798623	0.00699078	0.00884587	0.0248267	0.00604774	0.0349943	0.00378325	0.00522549	0.00186752	0.0266983	0.0129176	0.0754123	0.0135438	0.00247348	0.0737715	0.00897082	0.00248823	0.00866323	0.00147859	0.00404917	0.0109549	0.0060738	0.00277914	0.00710615	0.0308652	0.0150467	0.00290488	0.00787739	0.00166166	0.002811	0.00394549	0.00781574	0.0214361	0.00572245	0.00518752	0.00264487	0.0117139	0.0298985	0.0197428	0.00911948	0.0381158	0.111666	0.00471008	0.0052261
TG	TG(54:7)b		0.0153282	0.058232	0.00571971	0.0308993	0.0150711	0.090496	0.00323192	0.0060517	0.0407742	0.0137315	0.0146411	0.00550412	0.039933	0.0149332	0.0486955	0.0276422	0.0063926	0.0115897	0.00876785	0.00655565	0.00753165	0.007387	0.0104952	0.0160127	0.0312077	0.00671694	0.0383333	0.0292902	0.0218456	0.0125243	0.00776268	0.00444978	0.00549118	0.0103575	0.011015	0.00645025	0.0218787	0.0441525	0.0200659	0.0279237	0.026327	0.00922741	0.0217809	0.125434	0.0367215	0.00446494	0.0109989
TG	TG(54:7)c		0.00777214	0.0553042	0.00433237	0.0304825	0.016564	0.0532984	0.00188731	0.00598859	0.00887075	0.0133984	0.00717215	0.00454123	0.0312326	0.00380137	0.0326483	0.0265328	0.00503657	0.00652114	0.0108731	0.00635961	0.00903644	0.00715901	0.00594746	0.0165682	0.0257153	0.0072695	0.0326676	0.0207179	0.0190358	0.0039238	0.0047235	0.00369231	0.00869259	0.0095031	0.00587728	0.00326028	0.01697	0.0200155	0.0232826	0.030689	0.0098772	0.00629118	0.017469	0.180743	0.0211893	0.00390855	0.013437
TG	TG(54:8)a		0.00243292	0.00219804	0.000948776	0.000826326	0.00102863	0.00126833	0.0031399	0.000978447	0.00375965	0.000912236	0.000995849	0.00113295	0.0042398	0.00301419	0.01113	0.00157593	0.000900885	0.0105244	0.000996499	0.00117066	0.00114881	0.000949084	0.000948606	0.00194359	0.00106701	0.001167	0.000967733	0.00478449	0.00287154	0.000994719	0.00107287	0.00113857	0.00110068	0.00111698	0.00148553	0.00552586	0.00103928	0.00105345	0.000887204	0.00198122	0.0045498	0.00415552	0.00143194	0.0057481	0.0118973	0.00111457	0.00102947
TG	TG(54:8)b		0.00131994	0.0043108	0.000948776	0.00234507	0.00102863	0.00513464	0.000933628	0.000978447	0.00238423	0.000961533	0.00118131	0.00113295	0.00379555	0.00177468	0.00537244	0.00207173	0.000900885	0.00100179	0.000996499	0.00117066	0.000829498	0.000949084	0.000948606	0.00154829	0.00221154	0.001167	0.00279503	0.00234449	0.0022949	0.00110779	0.00113502	0.00113857	0.00110068	0.000992564	0.000969029	0.00111235	0.00192873	0.00232887	0.00177114	0.00233728	0.0017813	0.00114411	0.00158921	0.00801786	0.00350251	0.00111457	0.00102947
TG	TG(54:8)c		0.00307433	0.0104798	0.000948776	0.00546268	0.00315917	0.0176124	0.000933628	0.00100788	0.00357494	0.00251944	0.00187744	0.00113295	0.00872833	0.00398985	0.00883478	0.00741212	0.00131206	0.00357718	0.00295888	0.00148473	0.0021254	0.00148148	0.00136964	0.00369889	0.00748399	0.00153933	0.00624346	0.00614598	0.00482755	0.00103617	0.0017974	0.00113857	0.00130704	0.00205868	0.00178228	0.00111235	0.00473583	0.00393283	0.0036192	0.00655362	0.00323781	0.00188359	0.00379863	0.0222509	0.006517	0.00111457	0.00172769
TG	TG(55:1)		0.00106373	0.00350261	0.000948776	0.000823367	0.00102863	0.00118851	0.000933628	0.000978447	0.00239835	0.000912236	0.000995849	0.00113295	0.00765348	0.00216473	0.00452849	0.00114659	0.000900885	0.00100179	0.000996499	0.00117066	0.00330906	0.000949084	0.000948606	0.00166503	0.0010556	0.001167	0.00141951	0.00220786	0.00175838	0.0011685	0.00177459	0.00113857	0.00110068	0.000992564	0.000969029	0.00111235	0.00103928	0.000947326	0.00105249	0.000947723	0.000951023	0.00106048	0.00165352	0.00265774	0.00239558	0.00164078	0.00102947
TG	TG(55:2)		0.00210707	0.00589785	0.000948776	0.00289988	0.00215713	0.0020247	0.00116401	0.0012111	0.00420499	0.0016103	0.000997362	0.00189367	0.0100942	0.00418383	0.012141	0.00225455	0.00111156	0.00143068	0.00120343	0.00122264	0.0056329	0.00123254	0.000948606	0.00334729	0.00169594	0.00150358	0.00298635	0.00430889	0.00299935	0.00177426	0.00204499	0.00161617	0.00110068	0.000992564	0.00107689	0.00190546	0.00175438	0.00180949	0.00147971	0.00202254	0.00190048	0.00136136	0.00343493	0.00639309	0.0059641	0.00170557	0.00104105
TG	TG(55:3)		0.00216349	0.0045728	0.0011057	0.00259697	0.00221963	0.00180817	0.00199448	0.00127656	0.00385473	0.00164976	0.00108921	0.0019501	0.0067284	0.00380347	0.0138963	0.00216783	0.00104202	0.00196379	0.00186224	0.00124202	0.00462429	0.00139264	0.000948606	0.00284086	0.00166981	0.00118265	0.00283215	0.00400256	0.00271637	0.00148829	0.00188999	0.00164973	0.00184623	0.000992564	0.00111798	0.00316556	0.00153709	0.00214767	0.00151319	0.00258597	0.00217919	0.00213063	0.00312655	0.00853462	0.00732608	0.00149719	0.00131
TG	TG(55:8)		0.00106373	0.00135988	0.000948776	0.00106495	0.00102863	0.00421323	0.000933628	0.000978447	0.00110508	0.000912236	0.000995849	0.00113295	0.00118193	0.000999672	0.00119388	0.00101955	0.000900885	0.00100179	0.000996499	0.00117066	0.000829498	0.000949084	0.000948606	0.00115933	0.00192253	0.001167	0.000967733	0.00092916	0.000978408	0.000994719	0.00107287	0.00113857	0.00110068	0.000992564	0.000969029	0.00111235	0.00103928	0.0014084	0.0008777	0.000951162	0.000951023	0.00106048	0.00121546	0.00277847	0.00104801	0.00111457	0.00102947
TG	TG(56:0)		0.00106373	0.00382408	0.000948776	0.000823367	0.00102863	0.00118851	0.000933628	0.000978447	0.00466492	0.000912236	0.000995849	0.00113295	0.0152073	0.00330379	0.00526708	0.00101955	0.000900885	0.00163772	0.000996499	0.00117066	0.0061621	0.000949084	0.000948606	0.00169861	0.0010556	0.00300559	0.00162935	0.00249563	0.00256954	0.00158771	0.00178134	0.00118627	0.00110068	0.000992564	0.000969029	0.00146158	0.00103928	0.000947326	0.00114342	0.000947723	0.00129947	0.00106048	0.00121546	0.0021457	0.00302449	0.00610957	0.00102947
TG	TG(56:1)		0.00343657	0.0156333	0.00151567	0.00321296	0.00236107	0.00387616	0.00172644	0.00198396	0.0276889	0.00167411	0.00258243	0.00189093	0.0728233	0.0161062	0.0426227	0.00399999	0.00284885	0.0072979	0.00151781	0.00154337	0.0367749	0.000960551	0.000948606	0.00581699	0.00219783	0.00897538	0.00585299	0.0122616	0.0104813	0.00681147	0.00646529	0.00447387	0.00207016	0.000992564	0.00221615	0.0102775	0.0018595	0.00305199	0.00272435	0.00276342	0.0079478	0.00487125	0.00635779	0.0158231	0.0241281	0.0470658	0.00135127
TG	TG(56:2)		0.00814362	0.0297048	0.00288414	0.0338029	0.00691791	0.0140247	0.00295188	0.00265963	0.0392462	0.00435959	0.00440333	0.00501432	0.120197	0.0287067	0.135041	0.00880787	0.00497252	0.00829113	0.00308447	0.00337667	0.0427548	0.00287667	0.00268599	0.0122524	0.00446113	0.00548965	0.0165081	0.0249071	0.0169992	0.012508	0.00977579	0.00631408	0.00399542	0.00178301	0.00382277	0.0269834	0.00812532	0.0155262	0.00424847	0.00774972	0.0168569	0.0123431	0.0165646	0.0679057	0.0544834	0.0187421	0.00342709
TG	TG(56:3)		0.0149681	0.0251237	0.00457253	0.0308947	0.0125576	0.0125108	0.00866999	0.0051126	0.030486	0.00521279	0.00635781	0.00896244	0.0541713	0.0274738	0.154948	0.0107008	0.00581221	0.0117214	0.00711626	0.00642738	0.0347689	0.00572571	0.00661916	0.0136084	0.00570157	0.00536365	0.015216	0.0247051	0.0169576	0.0109418	0.00972884	0.00703493	0.00696872	0.00344657	0.00486034	0.0391756	0.0111193	0.0188579	0.00518957	0.0108113	0.0212915	0.0152026	0.0192619	0.0933046	0.0681474	0.0105643	0.00621112
TG	TG(56:4)		0.00143448	0.00942824	0.000948776	0.000823367	0.00317983	0.00179927	0.000933628	0.00159986	0.00460348	0.00208893	0.000995849	0.0025446	0.0114807	0.00343236	0.00843229	0.00729977	0.00112659	0.00119669	0.00190524	0.00117066	0.00307084	0.000949084	0.000948606	0.00373893	0.0010556	0.00131315	0.0051542	0.00308732	0.00224144	0.00138071	0.00151161	0.00142319	0.0014278	0.000992564	0.00127355	0.00194644	0.00130892	0.00155573	0.00100696	0.00155695	0.00206173	0.00228961	0.00379659	0.00798994	0.00347028	0.00457847	0.00174387
TG	TG(56:5)a		0.00540348	0.0260389	0.0052071	0.00678469	0.0148574	0.00539985	0.00491672	0.00836177	0.0410503	0.00880033	0.00711589	0.0131071	0.0474184	0.0239191	0.0445869	0.0218486	0.00931423	0.00817034	0.0104088	0.00514567	0.0123377	0.00493306	0.00520771	0.0188523	0.00427359	0.007646	0.0274851	0.0176807	0.0100851	0.0127826	0.00616695	0.00921161	0.00661102	0.00284892	0.00319855	0.0104605	0.00506194	0.00554047	0.0104643	0.00792842	0.00739049	0.0115762	0.0158851	0.0343956	0.0298319	0.00610368	0.0105654
TG	TG(56:5)b		0.0506631	0.122683	0.0198419	0.0261658	0.0711791	0.0327221	0.0192711	0.0308488	0.0497055	0.0377525	0.019225	0.053636	0.103474	0.0459835	0.156052	0.0909282	0.023913	0.0269493	0.0369888	0.0244145	0.0386225	0.026177	0.0173183	0.0442593	0.0207742	0.0261472	0.0714044	0.0560734	0.0285983	0.0259173	0.0236517	0.0264794	0.0395134	0.0123629	0.0207247	0.0415401	0.0307317	0.0397997	0.0191397	0.0362293	0.0631955	0.0298011	0.0550866	0.129361	0.102645	0.0314991	0.0370345
TG	TG(56:6)a		0.0619792	0.208062	0.0348645	0.0682296	0.0839834	0.0727862	0.0322618	0.0632583	0.136825	0.0687046	0.0497338	0.0780515	0.198394	0.0899495	0.308422	0.115623	0.0458259	0.0427298	0.0765745	0.0368241	0.0652663	0.0446791	0.0342584	0.101024	0.0496075	0.0437926	0.153042	0.104773	0.0798674	0.0672185	0.0285372	0.0405195	0.0530678	0.0287905	0.0316516	0.0554844	0.0462667	0.095346	0.0667367	0.0766558	0.0867497	0.0470454	0.130373	0.360001	0.183634	0.0379437	0.0667715
TG	TG(56:6)b		0.00253344	0.0350257	0.00147393	0.00468019	0.00679246	0.0130446	0.000933628	0.00437058	0.00580374	0.00683965	0.00263985	0.00311371	0.0271998	0.00860239	0.0174198	0.0136906	0.00154472	0.00182075	0.00343965	0.00183948	0.00543168	0.00254932	0.000948606	0.00779859	0.0083013	0.00218871	0.0144478	0.00951324	0.00558213	0.00205276	0.00229925	0.00170628	0.00277435	0.00243321	0.00365898	0.00132606	0.00439876	0.00672951	0.0053748	0.0057311	0.00332005	0.00270035	0.00903121	0.0583554	0.00958934	0.00604183	0.00504451
TG	TG(56:7)a		0.0340581	0.0978245	0.0220554	0.0364753	0.042298	0.0369648	0.0223391	0.0302464	0.115723	0.0359312	0.0351537	0.0259755	0.0862703	0.042951	0.199291	0.0675342	0.025871	0.0329053	0.0332475	0.0166019	0.0228519	0.0220206	0.024269	0.0382035	0.028919	0.0186307	0.0737708	0.0946981	0.0375261	0.0293046	0.0222643	0.0151385	0.0196607	0.0182382	0.0194968	0.028409	0.0294515	0.0440417	0.0296396	0.0358353	0.0647095	0.0291453	0.0546002	0.166288	0.146612	0.0194653	0.0285239
TG	TG(56:7)b		0.0939277	0.335892	0.0328401	0.191334	0.186713	0.337104	0.0200204	0.0670471	0.0580476	0.116177	0.0798703	0.0429765	0.221829	0.111978	0.260936	0.189031	0.0376386	0.0366963	0.0876982	0.0374308	0.0781266	0.0623936	0.0441115	0.0981864	0.17365	0.0446217	0.168036	0.159495	0.118282	0.031711	0.0300404	0.0217997	0.0554332	0.0493778	0.063923	0.0294439	0.109018	0.233087	0.116886	0.196627	0.111366	0.0377269	0.150772	0.77184	0.230855	0.04476	0.135812
TG	TG(56:8)a		0.016148	0.0309199	0.00510139	0.0206485	0.0112458	0.0445858	0.00442507	0.00454321	0.0190131	0.0122744	0.0157773	0.00508065	0.0211886	0.0097049	0.0542351	0.0199805	0.00618632	0.0100213	0.00650844	0.00740981	0.0065882	0.0083027	0.01114	0.00819103	0.0252243	0.00544796	0.021698	0.0218435	0.0201805	0.0116208	0.00686771	0.00380975	0.00463358	0.0104735	0.0085651	0.00735939	0.0158213	0.0391795	0.013226	0.0192414	0.0197549	0.00963375	0.016846	0.0950587	0.045994	0.00467247	0.00624104
TG	TG(56:8)b		0.0529455	0.171059	0.019115	0.127295	0.116825	0.299116	0.016979	0.0382414	0.0484429	0.0609291	0.0422063	0.0205397	0.124913	0.0512237	0.12866	0.114254	0.0232723	0.0375605	0.0602488	0.0211121	0.0309371	0.0286794	0.0336037	0.0515536	0.121161	0.0248869	0.0900816	0.106879	0.0663057	0.0162074	0.0223579	0.00939317	0.0278104	0.0366382	0.0411499	0.016962	0.102148	0.159541	0.0681145	0.118926	0.0881145	0.0277769	0.0912052	0.397389	0.151898	0.0238669	0.0620149
TG	TG(56:9)a		0.00422966	0.00596736	0.00112816	0.00452183	0.00203841	0.0097458	0.00136255	0.000978447	0.00614363	0.00215887	0.00362767	0.00113295	0.00651511	0.00244584	0.0135058	0.00395222	0.00132001	0.00384454	0.00138393	0.0011989	0.00144825	0.00147972	0.0025413	0.00244123	0.00595913	0.0011931	0.00460186	0.00559734	0.00427025	0.00213431	0.00244285	0.00113857	0.00110068	0.0025756	0.00221229	0.00174755	0.00315605	0.00816941	0.00267999	0.00369669	0.005642	0.00291944	0.00311627	0.0155622	0.0133418	0.00123903	0.00130019
TG	TG(56:9)b		0.00364307	0.0102035	0.00122375	0.00741308	0.00340887	0.0293252	0.000957732	0.00198023	0.0027128	0.00259001	0.00194806	0.00113295	0.00634611	0.0053648	0.0116026	0.0058474	0.000900885	0.00309496	0.00208447	0.00137997	0.00225762	0.00146947	0.00151963	0.00386494	0.0084228	0.001167	0.00446232	0.00832235	0.00437732	0.00156788	0.00129784	0.00113857	0.00160686	0.00316077	0.00265166	0.00137396	0.00497647	0.00702069	0.00280632	0.00882178	0.00361783	0.00184788	0.00471185	0.0302494	0.0109063	0.00111457	0.00265353
TG	TG(56:10)		0.00106373	0.00241838	0.000948776	0.00116171	0.00102863	0.00828422	0.000933628	0.000978447	0.00110508	0.000912236	0.000995849	0.00113295	0.00118193	0.000999672	0.00152828	0.00122936	0.000900885	0.00100179	0.000996499	0.00117066	0.000829498	0.000949084	0.000948606	0.00115933	0.00191436	0.001167	0.00156135	0.00092916	0.000978408	0.000994719	0.00107287	0.00113857	0.00110068	0.000992564	0.000969029	0.00111235	0.00122011	0.00198559	0.0008777	0.00105761	0.000951023	0.00106048	0.00121546	0.00519926	0.00118154	0.00111457	0.00102947
TG	TG(57:2)		0.00106373	0.00226441	0.000948776	0.000905515	0.00102863	0.00118851	0.000933628	0.000978447	0.00167028	0.000912236	0.000995849	0.00113295	0.00404439	0.00149373	0.00467593	0.00101955	0.000900885	0.00100179	0.000996499	0.00117066	0.00181384	0.000949084	0.000948606	0.00115933	0.0010556	0.001167	0.000967733	0.00161032	0.000978408	0.000994719	0.00107287	0.00113857	0.00110068	0.000992564	0.000969029	0.00111235	0.00103928	0.000947326	0.0008777	0.000947723	0.0011219	0.00106048	0.00121546	0.00242114	0.0027728	0.00111457	0.00102947
TG	TG(58:0)		0.00106373	0.00159553	0.000948776	0.000823367	0.00102863	0.00118851	0.000933628	0.000978447	0.00201938	0.000912236	0.000995849	0.00113295	0.00540894	0.0013016	0.00227273	0.00101955	0.000900885	0.00100179	0.000996499	0.00117066	0.00224083	0.000949084	0.000948606	0.00115933	0.0010556	0.001167	0.000967733	0.00109242	0.000978408	0.000994719	0.00107287	0.00113857	0.00110068	0.000992564	0.000969029	0.00111235	0.00103928	0.000947326	0.0008777	0.000947723	0.000951023	0.00106048	0.00121546	0.000990081	0.00124155	0.00190261	0.00102947
TG	TG(58:1)		0.00189196	0.00867465	0.00101683	0.00154566	0.00171825	0.00118851	0.000933628	0.000978447	0.0123123	0.000912236	0.00111301	0.00113295	0.0293333	0.00790536	0.0248639	0.002145	0.0020128	0.00252059	0.000996499	0.00117066	0.0142002	0.000949084	0.000948606	0.00301627	0.00134048	0.00390322	0.0034681	0.00625312	0.0031754	0.00424995	0.00322056	0.00179942	0.00110068	0.000992564	0.00103932	0.00499463	0.00103928	0.00118672	0.00157435	0.00155994	0.00414831	0.00283899	0.00352703	0.00839354	0.0127582	0.025944	0.00102947
TG	TG(58:2)		0.00271488	0.0111061	0.00126432	0.00803685	0.00191662	0.00364209	0.000933628	0.000978447	0.0217947	0.00130611	0.00152189	0.00113295	0.0280428	0.00984911	0.0447334	0.00310139	0.00351098	0.00438358	0.000996499	0.00117066	0.0244803	0.000949084	0.000948606	0.00292989	0.00176655	0.00363019	0.00542841	0.00970928	0.00319118	0.00416348	0.00261493	0.00135693	0.00138074	0.000992564	0.00145321	0.0115811	0.00216025	0.00538434	0.00157459	0.00250014	0.00774465	0.00614446	0.0045744	0.0195012	0.0302752	0.0133719	0.00102947
TG	TG(58:5)a		0.00106373	0.00325935	0.000948776	0.000995858	0.00172873	0.00118851	0.000933628	0.000978447	0.00287875	0.000912236	0.000995849	0.00127942	0.00430085	0.00164653	0.00705323	0.00209932	0.000900885	0.00132593	0.00109612	0.00117066	0.00174678	0.000949084	0.000948606	0.00133241	0.0010556	0.001167	0.00212765	0.0020926	0.00149402	0.000994719	0.00107287	0.00113857	0.00110068	0.000992564	0.000969029	0.00158226	0.00103928	0.00132172	0.0008777	0.000947723	0.00115461	0.00155539	0.00145488	0.00424042	0.00413796	0.00111457	0.00102947
TG	TG(58:5)b		0.00106373	0.00230502	0.000948776	0.00190994	0.00120268	0.00158585	0.000933628	0.000978447	0.00150186	0.000912236	0.000995849	0.00113295	0.00197448	0.0012707	0.00378426	0.00184151	0.000900885	0.00100179	0.000996499	0.00117066	0.00102747	0.000949084	0.000948606	0.00115933	0.0010556	0.001167	0.00197678	0.00159091	0.000978408	0.000994719	0.00107287	0.00113857	0.00110068	0.000992564	0.000969029	0.00111235	0.00103928	0.00111084	0.0008777	0.000947723	0.000951023	0.00106048	0.00121546	0.00391871	0.00202985	0.00111457	0.00102947
TG	TG(58:6)		0.00556691	0.0159899	0.00208785	0.00865016	0.00702716	0.00592677	0.00163052	0.0032696	0.00611971	0.00497615	0.00300528	0.00490232	0.0114795	0.00564639	0.0203036	0.0105697	0.00266432	0.00267918	0.00448231	0.00278645	0.00479578	0.00324548	0.00256379	0.00470281	0.00446056	0.00233105	0.0114741	0.00907462	0.00538947	0.00369235	0.002056	0.00288832	0.0033083	0.00219522	0.00268496	0.00450706	0.00447023	0.00751365	0.00312967	0.00531332	0.00620865	0.00277233	0.00887965	0.0340913	0.0160223	0.00263051	0.00360532
TG	TG(58:7)a		0.00591314	0.00996237	0.00217719	0.00658944	0.00640605	0.0101682	0.0026302	0.00390638	0.00524847	0.00520653	0.00367442	0.00369719	0.00951446	0.00424238	0.021195	0.00691734	0.00244452	0.00403763	0.0059865	0.00356803	0.00420973	0.00353971	0.00509202	0.0050355	0.00693203	0.00275183	0.00889405	0.00790079	0.00814602	0.00281209	0.00211727	0.00262122	0.00376562	0.00358291	0.0030143	0.00424119	0.00528796	0.0127934	0.00449019	0.0068155	0.00580995	0.00251666	0.00854083	0.0380537	0.0169421	0.00278218	0.00472895
TG	TG(58:7)b		0.00481368	0.00741861	0.00261155	0.00493886	0.00707182	0.00553284	0.002233	0.00283766	0.00629694	0.00461283	0.00346326	0.00491085	0.0121499	0.0056393	0.0129756	0.00870804	0.00358594	0.0030437	0.00383121	0.00393116	0.0047902	0.00396294	0.0032369	0.00840686	0.00401045	0.00370577	0.0139667	0.00478675	0.0048627	0.00469932	0.00407084	0.00387859	0.0039274	0.00220806	0.00212559	0.00369953	0.00479472	0.00359865	0.00423064	0.00526465	0.00300096	0.00394844	0.00513814	0.0111282	0.00854246	0.00347585	0.00323366
TG	TG(58:7)c		0.00941862	0.0355414	0.00243036	0.0153502	0.0165083	0.0337104	0.00207815	0.00514496	0.0058383	0.0093638	0.00563894	0.00473099	0.0229553	0.00868748	0.0321858	0.016735	0.00258744	0.0041644	0.0073328	0.00450896	0.00831419	0.00666464	0.00371625	0.00830158	0.0190002	0.00373155	0.0145558	0.0139597	0.0106637	0.00344205	0.00487985	0.00261436	0.0056158	0.0049656	0.00645061	0.00303187	0.0113081	0.0201989	0.00678863	0.017528	0.0103513	0.00500585	0.0140078	0.104064	0.0314697	0.00797462	0.00660336
TG	TG(58:8)		0.0327587	0.0378371	0.00425756	0.0356708	0.0361888	0.0900443	0.00763165	0.00976749	0.0110425	0.0212235	0.0183413	0.0103512	0.0239824	0.0116437	0.0527607	0.0252768	0.0088112	0.0108011	0.0165827	0.0133848	0.0155998	0.0192707	0.0189468	0.0162935	0.0629733	0.00936947	0.0210797	0.0212444	0.0311221	0.0115212	0.0108931	0.00593486	0.0121932	0.012557	0.0134538	0.00778266	0.027585	0.095862	0.0257542	0.0474875	0.0218204	0.0140445	0.0248954	0.186764	0.0532128	0.0118254	0.0152964
TG	TG(58:9)		0.0336865	0.0360727	0.00521187	0.0322357	0.0375033	0.105997	0.0104111	0.00974889	0.0142334	0.0191321	0.022669	0.00806181	0.0214811	0.0113057	0.05262	0.0265306	0.00878691	0.0160751	0.0155803	0.0116371	0.0115078	0.0160889	0.0222801	0.0140034	0.0597535	0.0101234	0.0216536	0.0244422	0.0292338	0.00993003	0.011943	0.00409366	0.00876791	0.0183084	0.0163266	0.00723057	0.0326413	0.0991422	0.0266006	0.040424	0.0297286	0.0137763	0.0256623	0.166965	0.0814584	0.0119524	0.01416
TG	TG(58:10)a		0.00811234	0.00837286	0.00146925	0.00798638	0.00663867	0.0239164	0.00369346	0.00205967	0.00338792	0.00396348	0.00593012	0.00113295	0.00394308	0.00195032	0.0122539	0.00558806	0.00199083	0.00572705	0.00274548	0.00167528	0.00184244	0.00238297	0.00543916	0.00238414	0.012518	0.0017903	0.00487855	0.00713731	0.00604989	0.00303873	0.00284862	0.00113857	0.00130887	0.00446596	0.00403946	0.00152421	0.00758699	0.0161648	0.00530889	0.00865173	0.00815412	0.0024656	0.00498411	0.0285309	0.0195566	0.00203077	0.00246929
TG	TG(58:10)b		0.00236253	0.011085	0.000948776	0.00541103	0.00518284	0.0178647	0.000933628	0.00157617	0.0031989	0.00539553	0.00244198	0.00144094	0.00624043	0.00200245	0.0106931	0.00842081	0.00124832	0.00101299	0.00201984	0.00117066	0.00136977	0.00280128	0.00176048	0.00277855	0.0055211	0.00146112	0.00997887	0.00522535	0.0025364	0.00195664	0.00109446	0.00113857	0.00135959	0.00216237	0.00195222	0.00124508	0.00461263	0.00687591	0.0037396	0.0047805	0.00291545	0.00135983	0.00347226	0.0203147	0.00648942	0.00153296	0.00281388
TG	TG(58:11)a		0.00106373	0.0020955	0.000948776	0.00153093	0.00102863	0.0186294	0.000933628	0.000978447	0.00110508	0.000912236	0.00140142	0.00113295	0.00118193	0.000999672	0.00121393	0.00241091	0.000900885	0.00100179	0.000996499	0.00117066	0.000829498	0.000949084	0.000948606	0.00115933	0.00375109	0.001167	0.00198779	0.00092916	0.00129775	0.00170189	0.00107287	0.00113857	0.00110068	0.000992564	0.000969029	0.00111235	0.00222243	0.00320395	0.00172946	0.00154029	0.000951023	0.00106048	0.00170509	0.00582302	0.00114301	0.00111457	0.00102947
TG	TG(58:11)b		0.00106373	0.00849441	0.000948776	0.00325398	0.00109118	0.0256762	0.000933628	0.000978447	0.00110508	0.00166427	0.00118584	0.00113295	0.00218687	0.000999672	0.00355982	0.00271358	0.000900885	0.00100179	0.000996499	0.00117066	0.000829498	0.000954882	0.000948606	0.00115933	0.0077484	0.001167	0.00407532	0.0021506	0.00131149	0.000994719	0.00107287	0.00113857	0.00110068	0.00161475	0.000969029	0.00111235	0.00265346	0.00541505	0.00123647	0.00233618	0.00110136	0.00106048	0.00168275	0.02036	0.00210334	0.00111457	0.00102947
TG	TG(58:12)		0.00106373	0.00117363	0.000948776	0.000906554	0.00102863	0.0131345	0.000933628	0.000978447	0.00110508	0.000912236	0.00110305	0.00113295	0.00118193	0.000999672	0.00119388	0.00101955	0.000900885	0.00100179	0.000996499	0.00117066	0.000829498	0.000949084	0.000948606	0.00115933	0.00253924	0.001167	0.00120321	0.00092916	0.000978408	0.000994719	0.00107287	0.00113857	0.00110068	0.000992564	0.000969029	0.00111235	0.00153315	0.00337681	0.00115591	0.00105863	0.00108759	0.00106048	0.00121546	0.00291426	0.00104801	0.00111457	0.00102947
TG	TG(60:1)a		0.00106373	0.00281592	0.000948776	0.0010719	0.00138967	0.00199331	0.000933628	0.000978447	0.00260319	0.000933243	0.000995849	0.00113295	0.00540292	0.00261275	0.00427528	0.00141545	0.000915232	0.00100179	0.000996499	0.00117066	0.00304845	0.000949084	0.000948606	0.00249641	0.0010556	0.00139834	0.00176356	0.00187277	0.00303188	0.0020193	0.00193685	0.00202071	0.00110068	0.000992564	0.000969029	0.00154728	0.00103928	0.000947326	0.00114253	0.00147238	0.00129003	0.00128493	0.00207101	0.00267781	0.00288951	0.00415333	0.00102947
TG	TG(60:1)b		0.00106373	0.0027823	0.000948776	0.000823367	0.00102863	0.00118851	0.000933628	0.000978447	0.00344688	0.000912236	0.000995849	0.00113295	0.00984719	0.0024675	0.00763408	0.00101955	0.000900885	0.00100179	0.000996499	0.00117066	0.00321968	0.000949084	0.000948606	0.00115933	0.0010556	0.001167	0.00130691	0.00182083	0.000978408	0.00130657	0.00122769	0.00113857	0.00110068	0.000992564	0.000969029	0.00127035	0.00103928	0.000947326	0.0008777	0.000947723	0.00114117	0.00106048	0.00121546	0.00272245	0.00316437	0.00311113	0.00102947
TG	TG(60:2)a		0.00280467	0.00376246	0.00162247	0.00232945	0.00320573	0.00235475	0.00198928	0.00201208	0.00398699	0.00235663	0.00169481	0.00299827	0.00495682	0.0037642	0.0057847	0.0027512	0.00197464	0.0017954	0.00210778	0.00189112	0.0039359	0.00203458	0.00187862	0.00376808	0.00180883	0.00219093	0.00306534	0.0030409	0.00332525	0.00286191	0.00270705	0.00262281	0.00225735	0.00133612	0.00218163	0.00374991	0.00205924	0.00263343	0.00176654	0.00277976	0.00356668	0.00296356	0.00413375	0.00454156	0.00416624	0.00307925	0.00211361
TG	TG(60:2)b		0.00133064	0.00382459	0.000948776	0.0026483	0.00102863	0.00118851	0.000933628	0.000978447	0.00609154	0.000912236	0.000995849	0.00113295	0.0119454	0.00387184	0.0221093	0.00130363	0.00153592	0.0013263	0.000996499	0.00117066	0.00636097	0.000949084	0.000948606	0.00120128	0.0010556	0.001167	0.00186359	0.00389567	0.00145895	0.0020766	0.00156262	0.00113857	0.00110068	0.000992564	0.000969029	0.00384084	0.00103928	0.00162287	0.0008777	0.00111271	0.00363763	0.0018376	0.00196982	0.00714669	0.0127845	0.00197603	0.00102947
TG	TG(60:10)a		0.00106373	0.0025631	0.000948776	0.000925018	0.00130518	0.00233541	0.000933628	0.000978447	0.00143237	0.00110989	0.000995849	0.00113295	0.00225226	0.00112948	0.00268489	0.00249901	0.000900885	0.00100179	0.000996499	0.00117066	0.000829498	0.000949084	0.000948606	0.00115933	0.00109005	0.001167	0.00244536	0.00114948	0.000978408	0.00115421	0.00107287	0.00113857	0.00110068	0.000992564	0.000969029	0.00111235	0.00103928	0.000947326	0.000884424	0.000947723	0.000951023	0.00106048	0.00121546	0.00392969	0.00235261	0.00111457	0.00102947
TG	TG(60:10)b		0.00397397	0.00789227	0.000948776	0.00559345	0.00748442	0.0287058	0.000933628	0.00121177	0.00110508	0.00375095	0.00141219	0.00168049	0.00225996	0.00106677	0.00467339	0.00688994	0.00101455	0.00135621	0.00238314	0.00169817	0.00127694	0.00265721	0.00135544	0.00181813	0.00747606	0.001167	0.00493545	0.00337671	0.0024785	0.00103866	0.00112574	0.00113857	0.0016702	0.00134713	0.00174578	0.00111235	0.00696195	0.00815235	0.0014911	0.00514264	0.00386363	0.00106048	0.0026304	0.0153425	0.00472986	0.0013347	0.00199733
TG	TG(60:11)		0.00416291	0.0129806	0.000948776	0.0101772	0.00666999	0.030573	0.000933628	0.00249137	0.00208808	0.00721285	0.00625815	0.00174786	0.00485299	0.002167	0.0120774	0.00877597	0.00228184	0.00163413	0.00321851	0.0030013	0.00154415	0.0043481	0.00475762	0.00242481	0.014397	0.00178127	0.00897787	0.00642756	0.00488777	0.00310328	0.00152926	0.00123764	0.00201216	0.00366022	0.00278318	0.00141423	0.00796867	0.0134859	0.00826775	0.00782038	0.00486088	0.00228189	0.00616523	0.0360691	0.0103177	0.00170308	0.00349591
TG	TG(60:12)a		0.00161514	0.00225962	0.000948776	0.00192383	0.00161105	0.00983889	0.000933628	0.000978447	0.00110508	0.00171006	0.00249163	0.00113295	0.00118193	0.000999672	0.00299742	0.00220434	0.000900885	0.00100179	0.000996499	0.00117066	0.000829498	0.00131655	0.00184614	0.00115933	0.00395568	0.001167	0.00215861	0.00133415	0.00118697	0.00101464	0.00107287	0.00113857	0.00110068	0.00114707	0.000969029	0.00111235	0.00188537	0.0045551	0.00406695	0.00263795	0.00186302	0.00106048	0.00133445	0.00463115	0.00368804	0.00111457	0.00102947
TG	TG(60:12)b		0.00142012	0.00346259	0.000948776	0.00310601	0.00133633	0.0481177	0.000933628	0.000978447	0.00110508	0.00150045	0.00221893	0.00113295	0.00118193	0.000999672	0.00204041	0.00194395	0.000900885	0.00100179	0.000996499	0.00117066	0.000829498	0.00149454	0.00159595	0.00115933	0.0139827	0.001167	0.00246698	0.00146299	0.00218973	0.000994719	0.00107287	0.00113857	0.00110068	0.00202678	0.000969029	0.00111235	0.00414872	0.0115381	0.00315266	0.00313223	0.00132405	0.00106048	0.00154052	0.0151035	0.00199738	0.00111457	0.00102947
TG	TG(60:12)c		0.00237216	0.0127997	0.000948776	0.0123511	0.005411	0.0471411	0.000933628	0.00186388	0.00110508	0.00517363	0.00238752	0.00113295	0.00486031	0.00182736	0.00886656	0.00861459	0.000900885	0.00123014	0.0025787	0.00117066	0.00147343	0.00147586	0.00111683	0.00196016	0.0192609	0.00133204	0.00619778	0.00602405	0.00259929	0.000994719	0.00107287	0.00113857	0.00152901	0.0041259	0.00267758	0.00111235	0.0072743	0.00828659	0.00241705	0.005985	0.00264821	0.00106048	0.00391477	0.06121	0.00537395	0.00139682	0.00365248
TG	TG(60:13)		0.00106373	0.00197998	0.000948776	0.00221923	0.00102863	0.0398182	0.000933628	0.000978447	0.00110508	0.000953073	0.00180671	0.00113295	0.00118193	0.000999672	0.00119388	0.00101955	0.000900885	0.00100179	0.000996499	0.00117066	0.000829498	0.000949084	0.00144511	0.00115933	0.0094642	0.001167	0.00146381	0.00108883	0.00134727	0.000994719	0.00107287	0.00113857	0.00110068	0.00181707	0.000969029	0.00111235	0.00270119	0.00961903	0.00246805	0.00272047	0.00143454	0.00106048	0.00121546	0.00929158	0.00178778	0.00111457	0.00102947
TG	TG(62:12)a		0.00106373	0.00115976	0.000948776	0.00136478	0.00102863	0.00774671	0.000933628	0.000978447	0.00110508	0.000912236	0.000995849	0.00113295	0.00118193	0.000999672	0.00119388	0.00101955	0.000900885	0.00100179	0.000996499	0.00117066	0.000829498	0.000949084	0.000948606	0.00115933	0.00426943	0.001167	0.00100215	0.00092916	0.000978408	0.000994719	0.00107287	0.00113857	0.00110068	0.000992564	0.000969029	0.00111235	0.00125462	0.00366177	0.00103378	0.0011398	0.000951023	0.00106048	0.00121546	0.00667947	0.00104801	0.00111457	0.00102947
TG	TG(62:12)b		0.00106373	0.00239529	0.000948776	0.00196449	0.00102863	0.00994954	0.000933628	0.000978447	0.00110508	0.000912236	0.000995849	0.00113295	0.00118193	0.000999672	0.00132659	0.0012703	0.000900885	0.00100179	0.000996499	0.00117066	0.000829498	0.000949084	0.000948606	0.00115933	0.00342728	0.001167	0.000967733	0.00092916	0.000978408	0.000994719	0.00107287	0.00113857	0.00110068	0.000992564	0.000969029	0.00111235	0.00131098	0.00120727	0.0008777	0.00113861	0.000951023	0.00106048	0.00121546	0.00787625	0.00115776	0.00111457	0.00102947
TG	TG(62:13)		0.00208371	0.00282535	0.000948776	0.00528862	0.00224602	0.0503087	0.000933628	0.000978447	0.00110508	0.0021498	0.00204611	0.00113295	0.00118193	0.000999672	0.0022803	0.0021118	0.000900885	0.00100179	0.000996499	0.00117066	0.000829498	0.00172626	0.00219442	0.00115933	0.0237456	0.001167	0.00171576	0.00137056	0.00267615	0.000994719	0.00107287	0.00113857	0.00110068	0.00274244	0.00115522	0.00111235	0.00536042	0.0157002	0.00402722	0.00597225	0.00132553	0.00106048	0.00132973	0.0230325	0.00279828	0.00111457	0.00102947
TG	TG(62:14)		0.00169203	0.00174289	0.000948776	0.00355239	0.00162918	0.0469344	0.000933628	0.000978447	0.00110508	0.00126476	0.00172217	0.00113295	0.00118193	0.000999672	0.00119388	0.0013077	0.000900885	0.00100179	0.000996499	0.00117066	0.000829498	0.000949084	0.00165507	0.00115933	0.016768	0.001167	0.00104803	0.00106245	0.00181833	0.000994719	0.00107287	0.00113857	0.00110068	0.00190348	0.00119793	0.00111235	0.00455287	0.0103287	0.00284304	0.00388458	0.00143704	0.00106048	0.00121546	0.0110067	0.00172273	0.00111457	0.00102947
eTG	eTG(50:1)a		0.00181035	0.00158408	0.00107128	0.00250418	0.00158781	0.00118851	0.000935518	0.00101707	0.00242908	0.00164683	0.00125556	0.001414	0.00250574	0.00340668	0.00596907	0.00314233	0.000900885	0.00108647	0.00113308	0.00117066	0.00315283	0.00137275	0.000980802	0.00250213	0.0114517	0.001167	0.00215037	0.00272751	0.00247994	0.00122885	0.00157065	0.0015717	0.00110068	0.000992564	0.00224595	0.00152149	0.00149535	0.00104566	0.000973247	0.00099492	0.00231358	0.00129195	0.00183678	0.00494066	0.00218446	0.00320551	0.00149113
eTG	eTG(52:1)b		0.0010948	0.00134425	0.000948776	0.00126755	0.00102863	0.00118851	0.000933628	0.000978447	0.00152906	0.000912236	0.000995849	0.00113295	0.00184333	0.00244793	0.00422361	0.00192472	0.000900885	0.00100179	0.000996499	0.00117066	0.00179397	0.000949084	0.000948606	0.00189157	0.00332853	0.001167	0.00127252	0.00142178	0.00108566	0.000994719	0.0011999	0.00113857	0.00110068	0.000992564	0.000969029	0.00111235	0.00103928	0.000947326	0.0008777	0.000947723	0.00144803	0.00106048	0.0012175	0.00227328	0.00131787	0.00175291	0.00102947
eTG	eTG(52:2)		0.00125225	0.00132546	0.00114793	0.00238431	0.00209267	0.00118851	0.00105464	0.00112421	0.00222979	0.00134086	0.00156821	0.00113295	0.001576	0.00352427	0.00756103	0.002519	0.000900885	0.00106416	0.000996499	0.00117264	0.00257939	0.00115771	0.00114112	0.00214579	0.00751119	0.001167	0.00178987	0.00286001	0.0017371	0.00134371	0.00157118	0.00113857	0.00110068	0.000992564	0.00130502	0.00169696	0.00103928	0.000947326	0.0008777	0.00100576	0.00208868	0.00140885	0.00166982	0.00351473	0.00273554	0.0029652	0.00138405
PUFA	AA		6.7533	4.41982	0.96649	2.53639	3.78208	3.38725	3.12692	2.91987	3.44769	4.02416	2.16544	4.62565	0.960989	1.68053	2.17499	4.14031	1.58036	1.11009	1.6108	1.73292	1.31389	0.929062	1.06805	2.55948	0.81901	2.03263	3.39406	2.12013	0.719784	0.687617	0.881833	1.70844	5.61908	12.1564	2.90708	10.8161	7.2906	2.55079	4.04342	1.96753	3.05183	2.93685	4.02317	6.30021	5.78929	3.90733	6.12413
PUFA	EPA		24.2355	18.7324	1.94647	18.7418	7.62212	27.1288	3.58968	3.98901	3.55618	10.0667	5.75449	5.9817	1.41941	2.21964	3.73751	9.34512	2.20709	1.71088	3.1696	3.51853	2.12806	1.772	2.42534	3.7945	6.95174	3.46586	8.98714	5.72501	2.67155	1.12291	1.30956	1.74291	10.4938	54.9872	12.8431	15.7419	38.5408	13.4807	8.43028	13.4705	9.596	2.9459	8.64054	42.6615	10.4812	3.42087	8.34406
PUFA	DHA		15.5467	30.0061	4.6247	22.2714	16.2563	23.0591	12.4558	12.8559	7.02947	15.6881	12.3019	14.3193	1.76999	7.12565	7.62146	13.6889	7.52133	3.45177	8.4541	8.97322	8.04454	2.91049	5.75945	7.2265	7.28421	7.63123	10.7329	8.87985	3.27016	1.8214	3.85082	4.05015	14.112	40.071	11.2292	11.1921	18.4738	8.43399	5.83339	9.46244	5.34207	4.29371	8.09191	38.8561	17.5339	6.78886	17.7551
COX	PGE2		0.7732	0.141083	0.086655	0.266264	0.373053	0.403511	0.0189906	0.444634	0.357631	0.0359684	0.0528237	0.0850456	0.0171479	0.110968	0.0183873	0.0619463	0.134948	0.0178762	0.0201808	0.0243323	0.0132742	0.0142249	0.157607	0.0137521	0.0346122	0.15417	0.0272326	0.014663	0.0126571	0.0471487	0.0465476	0.217475	0.0173405	0.0151339	0.0171005	0.0152545	0.618171	0.675435	1.42193	0.307642	0.0151953	0.702401	1.29475	0.676505	1.00114	0.130179	0.694003
COX	15-oxo-PGE2		0.0253643	0.00508402	0.00314243	0.00484572	0.00861456	0.00541214	0.0058283	0.0103918	0.00494125	0.00388546	0.00350334	0.00338394	0.00526274	0.00537085	0.00494197	0.00385759	0.00393432	0.00438151	0.00464098	0.0054759	0.00407391	0.00436568	0.00407514	0.00422056	0.00509748	0.00432488	0.00400582	0.00450012	0.00388452	0.00385217	0.00430922	0.00553548	0.0317355	0.11951	0.0459359	0.301859	0.0913783	0.0100676	0.0122214	0.0146263	0.0437363	0.00725654	0.0141513	0.0134372	0.0134549	0.00797371	0.00852808
COX	PGF2α		0.0534954	0.0198121	0.00909886	0.0226227	0.0281953	0.0258094	0.0126336	0.0221744	0.0338318	0.00935187	0.00910705	0.01042	0.00848211	0.010681	0.00882923	0.0123755	0.0116314	0.00737136	0.00848774	0.0122334	0.00934914	0.0041874	0.0151966	0.00676614	0.00488931	0.0168262	0.0129942	0.00991383	0.00758977	0.012213	0.00974033	0.0173565	0.0762899	0.275452	0.080371	0.312755	0.167261	0.0589994	0.0709899	0.0374385	0.0645075	0.0586612	0.0954201	0.0565644	0.0947309	0.0196616	0.0458767
COX	TXB2		0.177498	0.239003	0.0657809	0.143343	0.565024	0.0989155	0.020956	0.213736	0.100133	0.015897	0.0415624	0.030452	0.00423678	0.114209	0.0145773	0.01759	0.0335521	0.00352735	0.0177052	0.0231995	0.00913603	0.0259592	0.0556855	0.00339778	0.00689421	0.178784	0.0711071	0.0120234	0.014755	0.106458	0.030582	0.185175	0.136365	0.00373918	0.065728	0.00376898	0.370617	0.821723	0.137618	0.0337273	0.293287	0.388835	0.242843	0.137813	0.640513	0.0158612	0.266592
COX	12-HHT		0.488593	0.706008	0.18934	0.280714	1.44972	0.396194	0.0550303	0.509976	0.46186	0.0215339	0.109146	0.0965919	0.0226503	0.281366	0.0719487	0.0761749	0.115581	0.0319925	0.0695835	0.0435853	0.0280777	0.0420585	0.144756	0.0181649	0.021939	0.530478	0.224598	0.0702824	0.0471322	0.161345	0.116831	0.327983	0.36597	0.166778	0.249653	0.495141	0.597472	2.07676	0.497725	0.0573502	0.555606	0.575541	1.24504	0.463854	1.22817	0.0839114	0.896476
LOX	5-HETE		51.1625	1.39631	0.319741	0.318667	0.491829	0.510651	0.612922	0.567232	0.265268	0.333594	0.172618	0.300657	0.167907	0.155726	0.299163	0.272276	0.110834	0.118284	0.156825	0.186631	0.0956087	0.0678006	0.102844	0.223094	0.106198	0.151569	0.39212	0.191103	0.126573	0.121236	0.141973	0.0980288	90.5686	78.6156	72.8233	67.0837	83.3357	38.7437	43.8452	29.4807	36.2836	19.8886	16.5021	19.3303	8.55841	0.634644	3.62684
LOX	8-HETE		7.44144	0.197976	0.0722824	0.0942972	0.111361	0.0920104	0.121351	0.117046	0.0839406	0.0800482	0.0439032	0.0576994	0.0325725	0.0456884	0.053645	0.0798	0.0314709	0.0514578	0.0511837	0.050576	0.057412	0.0214094	0.0299171	0.0593183	0.033052	0.0495473	0.0753298	0.0467648	0.030146	0.0284332	0.0302403	0.0462013	11.757	30.6397	8.84674	19.9426	15.1136	2.01504	3.42835	5.707	4.7639	1.78979	2.13757	2.32363	1.05899	0.326641	0.398317
LOX	12-HETE		6.70052	0.456688	0.121252	0.173025	0.159274	0.207472	0.21435	0.196095	0.23013	0.15871	0.0870157	0.212383	0.0750594	0.101609	0.0998106	0.144901	0.0568338	0.0670493	0.106392	0.110729	0.0952129	0.0643834	0.0995166	0.130924	0.0855767	0.925051	0.24831	0.124653	0.0527233	0.078098	0.0776559	0.102867	9.62573	26.2877	7.93252	16.1939	12.4845	2.39041	3.96932	5.63179	4.47146	1.84999	2.29339	2.30558	1.86234	0.681386	0.633853
LOX	15-HETE		5.0145	0.25069	0.106983	0.144896	0.186235	0.163513	0.433546	0.156724	0.166735	0.0920987	0.0708031	0.0811302	0.0468344	0.0760337	0.0979287	0.106536	0.0543973	0.0493455	0.0657983	0.072703	0.0800273	0.0366771	0.0500955	0.079235	0.034781	0.0880744	0.118216	0.0746057	0.04151	0.0395016	0.0467021	0.0585833	6.99326	17.5938	5.65912	10.6751	8.51848	1.86702	2.99801	3.96456	3.02825	1.42888	1.84378	1.82702	1.10281	0.35284	0.575216
LOX	16-HETE		0.0666017	0.0704025	0.0294882	0.0226333	0.0338967	0.0342162	0.049313	0.0455048	0.0502876	0.0396943	0.0340375	0.0539522	0.0306847	0.0341476	0.0442848	0.0454108	0.0275015	0.0316637	0.037653	0.0474577	0.0414116	0.0189486	0.0192743	0.0724446	0.0205222	0.0416927	0.0475052	0.0383512	0.0236164	0.0266179	0.0456466	0.0491769	0.0971568	0.249207	0.0789516	0.140082	0.0945898	0.0373822	0.0429747	0.0493744	0.0439987	0.0345212	0.0409528	0.0394867	0.0415267	0.0734812	0.0477615
LOX	5-oxo-ETE		1.33678	0.0107254	0.00521081	0.00803524	0.00664775	0.0059631	0.00966456	0.00922259	0.00819364	0.00644293	0.00580929	0.0056113	0.00872674	0.00890601	0.00819483	0.00639671	0.00652394	0.00726548	0.00769573	0.0090802	0.00675541	0.00723923	0.00675744	0.00699859	0.0084527	0.00717157	0.00664251	0.00746216	0.00644135	0.00638772	0.0071456	0.009179	7.51739	9.51714	4.06591	2.95953	6.09658	0.759407	0.90464	0.677313	1.29613	0.100427	0.137618	0.560145	0.0716492	0.00810514	0.0417498
LOX	15-oxo-ETE		0.0626116	0.0108778	0.00672353	0.0103679	0.00857761	0.00769421	0.0124702	0.0118999	0.0105723	0.00831333	0.00749575	0.00724028	0.0112601	0.0114915	0.0105738	0.0082537	0.00841787	0.00937468	0.00992983	0.0117162	0.00871653	0.00934081	0.00871915	0.00903031	0.0109065	0.0092535	0.00857085	0.00962845	0.0083113	0.0082421	0.00921999	0.0118437	0.206916	1.04102	0.203657	0.654417	0.389861	0.0205731	0.0370335	0.0636346	0.0804762	0.0101049	0.0146553	0.0192723	0.00869195	0.0104581	0.00878435
LOX	5,15-diHETE		1.58493	0.0249938	0.00872966	0.0125264	0.0100456	0.0242414	0.0118612	0.0119208	0.00783478	0.0100424	0.0120465	0.00897049	0.00834453	0.00851595	0.00783591	0.00732954	0.00623821	0.00694727	0.00735868	0.00942789	0.00645954	0.00692217	0.00646148	0.00993971	0.00854284	0.00861113	0.00812538	0.00805548	0.00781187	0.00610795	0.00717047	0.00877698	6.96143	9.64033	5.09059	2.82123	6.46061	1.48288	1.90538	1.02329	1.47813	0.482789	0.346629	0.411398	0.132427	0.0184186	0.0400857
LOX	8,15-diHETE		0.995048	0.0172383	0.0133091	0.0172504	0.0162889	0.0202278	0.00927271	0.0158115	0.0181412	0.00943018	0.00832979	0.00538379	0.00837292	0.00854492	0.00786257	0.00834043	0.00848322	0.0069709	0.00849572	0.00871205	0.00648151	0.00694572	0.0085975	0.00671483	0.00810999	0.0068808	0.00637319	0.0071596	0.00721477	0.00612873	0.00685588	0.00880684	4.3763	21.7911	4.66294	20.1119	10.3814	0.529076	1.3692	1.25867	1.53031	0.26805	0.304382	0.388057	0.134143	0.0381592	0.0567396
LOX	5-HEPE		14.988	0.730465	0.0698416	0.211348	0.109932	0.507146	0.090733	0.0882136	0.0434173	0.103125	0.0814177	0.0698094	0.0673613	0.052388	0.0851634	0.110511	0.0314849	0.0567588	0.0531791	0.0719748	0.0339089	0.0312444	0.0534083	0.0528309	0.117906	0.0302967	0.143684	0.0542448	0.0635277	0.0282628	0.038639	0.0193501	20.6942	42.905	19.3889	4.75114	37.5574	18.2015	12.8225	11.6212	9.64334	1.4674	3.96616	14.145	1.18567	0.0541294	0.516998
LOX	8-HEPE		2.49823	0.122883	0.0237301	0.0717846	0.0251269	0.116924	0.0177157	0.0193045	0.0135417	0.0295882	0.0129009	0.0111129	0.0150258	0.0103087	0.0140578	0.0266257	0.00806704	0.0518218	0.0211018	0.0191664	0.0172639	0.00822862	0.00773617	0.011445	0.0373935	0.0139989	0.0234175	0.0172649	0.0216049	0.00776516	0.0072357	0.00929474	1.88582	11.3397	2.72598	1.74491	6.454	1.37493	1.10982	2.90953	1.61272	0.236449	0.621117	2.17117	0.265633	0.0439736	0.0831868
LOX	12-HEPE		2.25966	0.21973	0.0218724	0.0794729	0.0303445	0.166443	0.0161609	0.0277419	0.0208273	0.0351538	0.013955	0.0328454	0.0151183	0.0136822	0.0150683	0.0235528	0.00753858	0.0202783	0.0197795	0.0259353	0.0141824	0.0142238	0.0216219	0.0134261	0.088657	0.0463373	0.0416445	0.0192437	0.0169212	0.0139208	0.0122723	0.0107679	1.64007	10.9122	2.52476	1.75528	6.14819	1.36617	1.1445	2.89287	1.51122	0.218937	0.561723	2.01474	0.379727	0.0826846	0.0857282
LOX	15-HEPE		1.39793	0.0859474	0.0182819	0.0524459	0.0246683	0.0647073	0.0175043	0.0120982	0.0196628	0.0225763	0.0151147	0.00961485	0.0099958	0.00618611	0.00941658	0.0277339	0.00453153	0.0184533	0.0150906	0.00906484	0.00469231	0.00502837	0.00469372	0.0095533	0.0184998	0.0063984	0.0203045	0.0114671	0.0191077	0.00846289	0.00496333	0.00637573	1.19026	9.92384	2.31842	1.2037	4.50071	0.936489	0.976089	2.29058	1.22733	0.167812	0.337035	1.22489	0.169991	0.0164912	0.0434909
LOX	4-HDoHE		2.01044	0.141449	0.0233968	0.0676965	0.0684426	0.110197	0.0480184	0.0554937	0.0215025	0.0371657	0.0334414	0.0248248	0.0114512	0.0189561	0.0279967	0.0338607	0.0152273	0.0158792	0.0226713	0.0291593	0.0163511	0.0093704	0.0123053	0.0158566	0.0290999	0.0225256	0.0370474	0.0210595	0.0140203	0.0134704	0.0144239	0.015935	6.23936	14.1177	4.56971	1.25198	5.50776	2.11338	1.8862	1.44701	1.47218	0.4062	0.670896	1.83058	0.384873	0.0587612	0.170762
LOX	7-HDoHE		0.637326	0.0504367	0.00787515	0.0200454	0.0135499	0.0245688	0.0124326	0.0124976	0.00832616	0.00984931	0.00590325	0.00570206	0.00886789	0.00905006	0.00832737	0.00650017	0.00662946	0.00738299	0.00782021	0.00922707	0.00798251	0.00735632	0.00686674	0.00711179	0.00858941	0.00728757	0.00674995	0.00758285	0.00654554	0.00649103	0.00726117	0.00932746	1.3021	4.88633	1.17622	0.675915	1.81127	0.364332	0.347933	1.05785	0.596123	0.129078	0.248484	0.682646	0.119448	0.0350301	0.0522486
LOX	10-HDoHE		3.65132	0.19629	0.0295366	0.0955101	0.0566624	0.10078	0.0492218	0.0655789	0.0323933	0.0470671	0.0283498	0.0189758	0.0152943	0.0174722	0.0286896	0.0378674	0.0101817	0.0167619	0.0337258	0.0263345	0.029278	0.0128714	0.0114293	0.0320627	0.041599	0.0208568	0.0419489	0.0296924	0.0145138	0.00973673	0.0148183	0.0128449	4.39527	16.7076	5.29176	3.42847	6.86173	1.32793	1.691	4.42891	2.56108	0.626548	1.29608	2.77718	0.60254	0.169167	0.22443
LOX	13-HDoHE		3.19025	0.183193	0.027774	0.167837	0.117481	0.182179	0.0863375	0.139826	0.0453225	0.0445718	0.0268625	0.0180678	0.010129	0.022181	0.0192139	0.0297756	0.0173562	0.0151689	0.0276512	0.0187331	0.0188815	0.0103727	0.0199836	0.0261425	0.0373504	0.0276024	0.0312801	0.0244027	0.01305	0.00741412	0.0181626	0.024134	4.76017	19.9918	5.2243	3.40062	7.81042	1.5733	1.65372	4.42375	2.66828	0.586071	1.09812	2.54939	0.68026	0.149054	0.368763
LOX	14-HDoHE		1.84943	0.242312	0.0233247	0.0773399	0.0475106	0.123806	0.0383456	0.0599858	0.0341972	0.0407021	0.0287072	0.0518861	0.0124578	0.0275566	0.0209004	0.0386659	0.0111348	0.0160774	0.0387467	0.0369784	0.0262248	0.0149776	0.0304948	0.0399562	0.0729541	0.0407931	0.0343471	0.0258071	0.0111132	0.0189543	0.0283907	0.0188377	2.30801	9.56206	2.92908	1.91749	3.76287	0.761685	1.14485	2.37502	1.32736	0.371344	0.775832	1.55511	0.670187	0.200199	0.222266
LOX	17-HDoHE		1.90719	0.0856599	0.0191977	0.0478639	0.0279064	0.0634816	0.0676253	0.0351542	0.0273119	0.0262157	0.0200458	0.00851138	0.00902903	0.0184256	0.0232346	0.0295677	0.00929376	0.0111157	0.0223594	0.0181922	0.0180222	0.00636109	0.00964847	0.0178725	0.0298959	0.0111205	0.0252914	0.0204062	0.0154717	0.00822117	0.00896647	0.00806555	2.45406	8.97822	3.09113	1.66965	3.69472	0.799491	0.921671	2.22434	1.44087	0.341098	0.598269	1.27621	0.339172	0.0818813	0.137935
LOX	17-oxo-DHA		0.00762629	0.00897848	0.00554958	0.00855763	0.00707994	0.00635078	0.0102929	0.00982217	0.00872633	0.0068618	0.00618697	0.00597611	0.00929409	0.00948502	0.0087276	0.00681258	0.00694808	0.00773783	0.00819606	0.00967053	0.0071946	0.00770988	0.00719677	0.00745359	0.00900224	0.00763782	0.00707436	0.00794729	0.00686012	0.006803	0.00761016	0.00977576	0.0226097	0.133835	0.0283891	0.0274752	0.036946	0.00868836	0.00781722	0.0111643	0.0106193	0.0083406	0.00984838	0.00928889	0.00717432	0.00863208	0.00725058
LOX	10,17-diHDoHE		1.03189	0.0067676	0.00418304	0.00645038	0.00533656	0.00478695	0.00775834	0.00740354	0.00657754	0.00517214	0.00466348	0.00450454	0.0070055	0.00714941	0.0065785	0.00513503	0.00523717	0.00583245	0.00617784	0.00728924	0.00542299	0.00581138	0.00542462	0.0056182	0.00678551	0.00575706	0.00533235	0.00599033	0.00517087	0.00512782	0.00573621	0.00736855	3.7536	17.4313	4.342	4.0698	8.58704	0.628791	0.906146	0.846493	0.971029	0.107257	0.176966	0.605125	0.0692759	0.0113039	0.0298003
P450	18-HETE		0.0279039	0.0723832	0.0128646	0.0247911	0.0186554	0.0433502	0.0273338	0.0227841	0.0385164	0.0263942	0.0295709	0.0246528	0.0315284	0.0229782	0.0278371	0.030441	0.0172343	0.0239731	0.0327428	0.0306528	0.0301508	0.0136914	0.0172232	0.0241472	0.0199235	0.0330464	0.0307158	0.0368793	0.0221232	0.0179197	0.0234558	0.0217251	0.0400931	0.0380492	0.0328999	0.052295	0.0241715	0.017709	0.0205181	0.017718	0.0152491	0.020988	0.017136	0.0310958	0.0371936	0.0536274	0.0363082
P450	19-HETE		0.0473372	0.08635	0.00958159	0.0147751	0.022889	0.070847	0.0468034	0.0419786	0.0391105	0.0563904	0.0437663	0.0670767	0.0424295	0.0387029	0.0528411	0.0516477	0.0119962	0.0221884	0.0516238	0.0608911	0.0337083	0.0133114	0.0243518	0.0418744	0.0274354	0.0408754	0.0667222	0.0381003	0.0128823	0.0268595	0.0264969	0.0302138	0.0788194	0.014162	0.0160023	0.0142749	0.053607	0.0150008	0.0327671	0.0151054	0.0142195	0.0359841	0.0170036	0.0440467	0.0476534	0.0323731	0.0492644
P450	20-HETE		0.0125626	0.0789341	0.0156461	0.0261428	0.00792227	0.0251686	0.0362502	0.0187697	0.0184096	0.0383846	0.0195804	0.0342206	0.0374178	0.0172981	0.0298016	0.0357368	0.0177775	0.00772542	0.0172961	0.0171302	0.0180453	0.0127651	0.0190525	0.0158904	0.00935257	0.0241716	0.0214349	0.0256658	0.0138584	0.0115625	0.0117983	0.0134297	0.0345654	0.0373609	0.0190657	0.018319	0.0117046	0.0106727	0.004713	0.0121731	0.00496537	0.0162213	0.00593758	0.0145764	0.0116357	0.0210433	0.0201986
P450	5,6-EpETrE		0.00722885	0.0107997	0.00548194	0.00845333	0.00699364	0.00627337	0.0101674	0.00970246	0.00974204	0.00864077	0.00611156	0.00590326	0.00918081	0.00936941	0.00862122	0.00672954	0.0068634	0.00764352	0.00809616	0.00955266	0.00710691	0.0076159	0.00710905	0.00736274	0.00889251	0.00754472	0.00698813	0.00785043	0.00677651	0.00672008	0.0075174	0.0096566	0.00928393	0.0148819	0.00915543	0.0130291	0.0135545	0.00858246	0.00772194	0.0103668	0.00983317	0.00884851	0.00972834	0.00977097	0.0108645	0.00852686	0.0071622
P450	5,6-diHETrE		0.347812	0.157831	0.050913	0.047508	0.0772216	0.0758194	0.124228	0.0806876	0.159014	0.10904	0.0873206	0.0664693	0.123831	0.0957667	0.0824896	0.11062	0.05912	0.0328679	0.0933994	0.0728109	0.066113	0.0349201	0.0969898	0.0347248	0.0409031	0.0595694	0.196779	0.0775974	0.0534448	0.075329	0.0568196	0.0881211	0.895951	1.07219	0.361621	0.72397	0.529722	0.243525	0.452354	0.203082	0.289542	0.488776	0.422261	0.223188	0.267191	0.161282	0.219317
P450	8,9-diHETrE		0.104087	0.0774675	0.0424672	0.0390708	0.03642	0.0529003	0.0775157	0.0478617	0.0689087	0.0610385	0.0500523	0.0355169	0.0594332	0.0472634	0.0752991	0.088298	0.0340466	0.0355951	0.0543543	0.0410182	0.0484098	0.0346894	0.0395933	0.0539528	0.0350769	0.0419554	0.0608466	0.053124	0.0214838	0.0393971	0.0440532	0.0496869	0.144826	0.174622	0.0440653	0.16666	0.0988234	0.0593869	0.0417092	0.0694983	0.0709929	0.0836851	0.0525177	0.0544955	0.0853063	0.0780661	0.0437712
P450	11,12-diHETrE		0.289622	0.452914	0.14785	0.234629	0.179197	0.321381	0.430013	0.304287	0.316093	0.335946	0.362507	0.299454	0.307846	0.313515	0.44306	0.310418	0.255666	0.187421	0.310246	0.320307	0.228795	0.161988	0.198716	0.235331	0.138334	0.370832	0.276517	0.428297	0.152821	0.185576	0.239428	0.231014	0.462356	0.396476	0.166419	0.411894	0.205091	0.166207	0.107125	0.174703	0.113899	0.19852	0.178053	0.175068	0.333887	0.479532	0.429819
P450	14,15-diHETrE		0.354008	0.705178	0.235153	0.284356	0.222452	0.37584	0.534388	0.369191	0.469861	0.424348	0.422394	0.416087	0.357329	0.374684	0.551993	0.429112	0.340735	0.276321	0.375686	0.362226	0.355311	0.210281	0.264329	0.353657	0.18952	0.433402	0.379333	0.449174	0.221563	0.240146	0.323059	0.305237	0.577666	0.612216	0.213236	0.647823	0.303331	0.217177	0.173627	0.23095	0.165379	0.24688	0.222946	0.205275	0.439431	0.615116	0.462902
P450	18-HEPE		1.29067	0.0913229	0.0200842	0.0605692	0.0240051	0.085409	0.0168243	0.0160181	0.0120986	0.0263343	0.0206209	0.012577	0.0139522	0.0139108	0.0174258	0.0230943	0.00815912	0.0335398	0.016406	0.0189663	0.0199768	0.0112154	0.0139914	0.010336	0.0363976	0.017477	0.0245306	0.0192417	0.0169661	0.0070032	0.00719183	0.00921406	1.19363	7.76457	1.60788	1.04432	4.21393	1.01203	0.866693	1.82357	0.975821	0.127149	0.31542	1.21291	0.201472	0.0284133	0.0469408
P450	5,6-diHETE		0.352545	0.0073716	0.00455638	0.00702607	0.00581284	0.00521418	0.00845076	0.0080643	0.00716458	0.00563375	0.00507969	0.00490656	0.00763073	0.00778749	0.00716562	0.00559333	0.00570459	0.00635299	0.00672921	0.0079398	0.00590699	0.00633004	0.00590876	0.00611962	0.00739111	0.00627088	0.00580826	0.00652497	0.00563237	0.00558547	0.00624817	0.00802619	1.38534	2.06915	1.01598	1.0213	0.944803	0.273923	0.555892	0.255659	0.414545	0.0920796	0.0503659	0.118154	0.0359087	0.0070872	0.0100636
P450	14,15-diHETE		0.0598585	0.145154	0.0212695	0.0833838	0.028227	0.17941	0.0362548	0.0320232	0.0303275	0.046685	0.0542939	0.0288857	0.0442135	0.0303685	0.040303	0.0449692	0.0228219	0.0340832	0.0458851	0.04654	0.0302067	0.0340282	0.0426171	0.0384297	0.0978378	0.0424591	0.0431183	0.0739464	0.061267	0.029151	0.0322343	0.0166972	0.101112	0.228188	0.0730051	0.0809135	0.115845	0.0961291	0.0470373	0.0562769	0.0340459	0.0257977	0.0300789	0.0753393	0.0531223	0.0557899	0.0415625
P450	17,18-diHETE		0.293824	0.799781	0.142455	0.379265	0.156054	1.14526	0.209908	0.197935	0.190393	0.280185	0.40974	0.208292	0.240894	0.195427	0.223553	0.282042	0.167321	0.167928	0.20489	0.310472	0.219175	0.172803	0.246505	0.220786	0.541841	0.284253	0.317476	0.35855	0.25865	0.196145	0.229668	0.126305	0.430086	0.593844	0.356421	0.19609	0.388468	0.626638	0.236653	0.290346	0.152817	0.172662	0.204547	0.447859	0.249526	0.416078	0.215986
P450	20-HDoHE		2.30735	0.195114	0.0460553	0.114512	0.068345	0.127284	0.0783099	0.0864648	0.053511	0.0636646	0.0530269	0.0303754	0.020408	0.0394834	0.0422054	0.0569981	0.0264189	0.0285291	0.0574555	0.0551215	0.0569461	0.0193607	0.0248885	0.0411645	0.0748899	0.0370081	0.060563	0.039729	0.0234482	0.0226095	0.0326186	0.0248654	3.8752	12.9965	4.34079	2.14691	4.86559	1.05708	1.19621	2.94307	1.7564	0.481755	0.850275	1.66841	0.60144	0.134202	0.211715
P450	19,20-diHDoPE		0.493281	0.970354	0.248292	0.427964	0.282009	0.888359	0.548265	0.611239	0.286137	0.530231	0.701239	0.439419	0.325818	0.311246	0.537418	0.420229	0.314638	0.308254	0.456288	0.555644	0.483337	0.253371	0.373109	0.623289	0.479051	0.673419	0.560373	0.632263	0.272281	0.266447	0.426653	0.302388	0.909357	1.05606	0.581112	0.430777	0.571269	0.598692	0.261196	0.42455	0.309204	0.361691	0.380801	0.522624	0.569457	1.27844	0.587005
Healthy; healthy volunteer, ATOPY; atopic dermatitis patient
[truncated: 26 more columns]
