# Supplementary material for: Plasma Lipid Profiling of Patients with Chronic Ocular Complications Caused by Stevens-Johnson Syndrome/Toxic Epidermal Necrolysis
Source: PLoS One. 2016 Nov 29;11(11):e0167402. doi: 10.1371/journal.pone.0167402 (PMC5127552; doi:10.1371/journal.pone.0167402)
Supplement: S3 Table — (XLSX) [file pone.0167402.s003.xlsx]

## Sheet: Sheet1
S3 Table. Average value and standard deviations of the plasma levels of lipid molecules that were significantly different between patients with SJS/TEN-associated chronic SOCs and healthy volunteers (Healthy) in the screening study
		AVERAGE		SD		Statistical value
class	ID	Healthy	SOCs	Healthy	SOCs	p-value	FDR
LPC	LPC(16:0)	0.44466	0.36651	0.0988974	0.102645	0.0151162	0.13261	Q
LPC	LPC(16:1)	0.0113249	0.0109074	0.00343688	0.0021974	0.607945	0.850242
LPC	LPC(18:0)	0.210167	0.168461	0.0583576	0.0579672	0.0226408	0.16184
LPC	LPC(18:1)	0.11341	0.091361	0.0403306	0.0223334	0.0175282	0.132665	Q
LPC	LPC(18:2)	0.156515	0.130973	0.0600877	0.0461155	0.10542	0.360109
LPC	LPC(20:3)	0.0112777	0.00990448	0.00449774	0.00159437	0.127743	0.400883
LPC	LPC(20:4)	0.0286979	0.0213626	0.0150981	0.00757882	0.0282726	0.181887
LPC	LPC(22:6)	0.014067	0.0123349	0.0111805	0.00309939	0.417696	0.707152
LPE	LPE(18:0)	0.0105091	0.0109964	0.00214271	0.00196786	0.429279	0.708126
LPE	LPE(18:2)	0.0111168	0.0109194	0.00272745	0.00261532	0.805793	0.939686
PC	PC(32:0)	0.0770688	0.0826937	0.0152644	0.0203421	0.326471	0.620777
PC	PC(32:1)	0.0792385	0.0965403	0.0372047	0.0498796	0.220235	0.538041
PC	PC(32:2)	0.0393516	0.0340613	0.0132748	0.0176525	0.288559	0.592467
PC	PC(33:1)	0.0287517	0.0287095	0.00647586	0.0128126	0.989954	0.99511
PC	PC(34:0)	0.0364638	0.037407	0.00756041	0.00811722	0.694563	0.89666
PC	PC(34:1)	1.26778	1.25843	0.257151	0.313198	0.916662	0.956302
PC	PC(34:2)	2.1545	2.12616	0.355814	0.46473	0.827936	0.942723
PC	PC(34:3)	0.0867945	0.0846903	0.0341158	0.0387793	0.851914	0.958714
PC	PC(34:4)	0.0138334	0.0116948	0.00558631	0.00339978	0.103254	0.359063
PC	PC(35:1)a	0.0144746	0.0128182	0.00387574	0.00401186	0.173611	0.489153
PC	PC(35:1)b	0.0391583	0.0367917	0.00888239	0.0111889	0.456896	0.731793
PC	PC(35:2)a	0.0367388	0.0290791	0.00915228	0.0100549	0.0137213	0.143147	Q
PC	PC(35:2)b	0.0757168	0.0674357	0.0145329	0.0219318	0.173927	0.486491
PC	PC(36:1)	0.461624	0.433766	0.116736	0.117559	0.434397	0.713519
PC	PC(36:2)	1.58511	1.42236	0.299093	0.340788	0.107851	0.362003
PC	PC(36:3)a	0.303204	0.259028	0.0700424	0.0673778	0.0383874	0.214747
PC	PC(36:3)b	0.469073	0.403786	0.147153	0.125535	0.111402	0.370699
PC	PC(36:4)a	0.31287	0.243482	0.0834897	0.105941	0.0268861	0.178931
PC	PC(36:4)b	1.04127	0.970882	0.246478	0.246856	0.348812	0.647315
PC	PC(36:5)a	0.0144307	0.0123606	0.00689875	0.00519287	0.244447	0.551792
PC	PC(36:5)b	0.367966	0.358372	0.215975	0.200047	0.877413	0.956727
PC	PC(36:6)	0.0131167	0.0128085	0.00548978	0.00579129	0.857904	0.946146
PC	PC(37:2)	0.0149326	0.0119008	0.0036291	0.00290587	0.00285384	0.157369
PC	PC(37:4)	0.020403	0.0179658	0.00542227	0.0048367	0.116339	0.377367
PC	PC(37:6)	0.0119332	0.0114307	0.00341212	0.00364644	0.642074	0.872677
PC	PC(38:3)a	0.0229792	0.0191137	0.00758352	0.00440188	0.0288402	0.182497
PC	PC(38:3)b	0.314049	0.248836	0.118502	0.0866126	0.0334789	0.198813
PC	PC(38:3)c	0.0179018	0.0154564	0.00729763	0.00659443	0.241853	0.555687
PC	PC(38:4)a	0.0562236	0.0445992	0.0231372	0.0196648	0.0721507	0.312923
PC	PC(38:4)b	0.605021	0.490751	0.151968	0.141662	0.0129371	0.142678	Q
PC	PC(38:5)a	0.231217	0.205888	0.0550856	0.0636773	0.175956	0.481694
PC	PC(38:5)b	0.132316	0.127082	0.0921226	0.0946501	0.853641	0.955088
PC	PC(38:6)a	0.0683015	0.0497717	0.0218137	0.0195476	0.00448106	0.115313	Q
PC	PC(38:6)b	0.930505	0.942788	0.163273	0.236117	0.849691	0.959008
PC	PC(38:7)	0.0151897	0.0138425	0.00719142	0.00597126	0.48868	0.754522
PC	PC(39:6)	0.0151151	0.0145447	0.00599068	0.00452938	0.710442	0.902075
PC	PC(40:4)	0.0297889	0.0208992	0.0125418	0.00762493	0.00349627	0.122687	Q
PC	PC(40:5)a	0.057352	0.0459026	0.0242311	0.020043	0.0851319	0.349584
PC	PC(40:5)b	0.0244585	0.0179083	0.00893197	0.00689536	0.00687561	0.132699	Q
PC	PC(40:6)	0.438684	0.419986	0.130665	0.150804	0.668761	0.887084
PC	PC(40:7)	0.0462914	0.0438854	0.0111559	0.0187049	0.631455	0.870506
PC	PC(40:8)	0.0165779	0.0132158	0.00443459	0.00446343	0.0170115	0.136801	Q
PC+O	PC(34:2)+O	0.0101635	0.0461223	0.00415859	0.0468057	0.00600424	0.121981	Q
PC+O	PC(36:2)+O	0.00961652	0.0197433	0.00134979	0.0155871	0.0165708	0.139051	Q
ePC	ePC(32:0)	0.0197855	0.0195111	0.00335894	0.00556375	0.854037	0.952769
ePC	ePC(32:1)	0.0185184	0.0180508	0.00380724	0.00517638	0.745416	0.907668
ePC	ePC(34:1)	0.0472467	0.042577	0.00905426	0.0112083	0.150241	0.439341
ePC	ePC(34:2)a	0.0526098	0.0471305	0.0130796	0.0243675	0.397668	0.694569
ePC	ePC(34:2)b	0.0373872	0.0345526	0.00973352	0.00879635	0.307982	0.609646
ePC	ePC(34:3)	0.0686207	0.0586614	0.0153893	0.0126274	0.0197744	0.146787	Q
ePC	ePC(36:2)a	0.0159237	0.0147274	0.00331524	0.00344911	0.250253	0.551988
ePC	ePC(36:2)b	0.0299372	0.0264248	0.00693455	0.0069613	0.101836	0.363971
ePC	ePC(36:3)a	0.0251956	0.0234146	0.00574645	0.00929794	0.47881	0.745244
ePC	ePC(36:3)b	0.0179405	0.0149917	0.00512613	0.0039471	0.0308282	0.19193
ePC	ePC(36:4)	0.094221	0.0800725	0.0189678	0.0308598	0.0981552	0.375128
ePC	ePC(36:5)a	0.0200977	0.017212	0.00785586	0.00927739	0.284299	0.586843
ePC	ePC(36:5)b	0.0760333	0.0644774	0.0189933	0.0212858	0.0704627	0.312628
ePC	ePC(38:4)	0.048687	0.0377147	0.0126735	0.0136913	0.0101761	0.135447	Q
ePC	ePC(38:5)a	0.087133	0.076604	0.0159664	0.0251724	0.131127	0.404919
ePC	ePC(38:5)b	0.0121622	0.0106524	0.00289246	0.00163818	0.0240885	0.169057
ePC	ePC(38:5)c	0.0235534	0.017855	0.00727542	0.00552639	0.00381016	0.12256	Q
ePC	ePC(38:6)	0.0143191	0.0121067	0.00506802	0.00542055	0.174278	0.483967
ePC	ePC(40:4)	0.0111041	0.00978798	0.00227032	0.00123858	0.0116464	0.140485	Q
ePC	ePC(40:5)	0.0135305	0.0118491	0.00256123	0.0030155	0.0605001	0.281362
ePC	ePC(42:5)	0.0151244	0.0141308	0.00397997	0.00493066	0.480006	0.744105
ePC	ePC(44:5)	0.0247823	0.0223292	0.0079113	0.00836811	0.327278	0.619261
ePC	ePC(44:6)	0.0117324	0.010965	0.00223973	0.00270764	0.325517	0.625122
PE	PE(34:1)	0.0108652	0.0127314	0.00295237	0.00603477	0.243689	0.553317
PE	PE(34:2)	0.0261709	0.0289642	0.0116084	0.0143247	0.49461	0.757617
PE	PE(36:1)	0.0228218	0.0262932	0.0157443	0.0162821	0.477677	0.74649
PE	PE(36:2)	0.0937362	0.100838	0.0488087	0.0520421	0.645533	0.874301
PE	PE(36:3)	0.0181945	0.0208615	0.00774048	0.0119306	0.413151	0.702539
PE	PE(36:5)	0.011152	0.0151529	0.00418212	0.0118582	0.194472	0.503801
PE	PE(38:3)	0.0117158	0.011987	0.00437212	0.00366347	0.819103	0.935426
PE	PE(38:4)	0.0823184	0.0880867	0.0265111	0.0328329	0.537624	0.795107
PE	PE(38:6)	0.0777852	0.0969328	0.0361227	0.0691672	0.298349	0.602946
PE	PE(40:6)	0.063503	0.0800576	0.0327117	0.0627815	0.321167	0.622968
ePE	ePE(34:2)	0.0138416	0.0143142	0.00374447	0.00416685	0.698413	0.895639
ePE	ePE(34:3)	0.0285971	0.0244659	0.00842959	0.00686589	0.0720948	0.316234
ePE	ePE(36:2)	0.0150402	0.0134001	0.00325222	0.00340562	0.113126	0.373219
ePE	ePE(36:3)	0.0599791	0.0504038	0.0162313	0.0147581	0.0440882	0.233124
ePE	ePE(36:4)	0.022771	0.0201105	0.00521176	0.00624541	0.144624	0.432751
ePE	ePE(36:5)	0.0796148	0.0793032	0.0203258	0.0275209	0.967539	0.982815
ePE	ePE(36:6)	0.0220181	0.0198535	0.0120211	0.0147737	0.607499	0.852708
ePE	ePE(38:4)	0.0181114	0.0136315	0.00678206	0.00552444	0.0170773	0.134528	Q
ePE	ePE(38:5)a	0.0142136	0.012178	0.00333526	0.00400644	0.0841157	0.349126
ePE	ePE(38:5)b	0.156405	0.145128	0.038582	0.0450177	0.388321	0.690746
ePE	ePE(38:6)a	0.0672861	0.0653399	0.014822	0.0230503	0.755405	0.905548
ePE	ePE(38:6)b	0.0451205	0.0395129	0.02146	0.0235631	0.420052	0.704957
ePE	ePE(38:7)a	0.0191486	0.0180106	0.00809578	0.0133477	0.750805	0.908498
ePE	ePE(38:7)b	0.0423449	0.0383196	0.00879003	0.0108861	0.199798	0.507382
ePE	ePE(40:5)	0.0128274	0.014715	0.00333894	0.00578886	0.228392	0.534299
ePE	ePE(40:6)	0.0168628	0.0153528	0.00417592	0.00535041	0.320925	0.625642
ePE	ePE(40:7)	0.0501934	0.0446696	0.0127753	0.0121166	0.145262	0.428025
ePE	ePE(40:8)	0.0231502	0.0221981	0.00527972	0.00770689	0.65263	0.880822
PI	PI(34:2)	0.141555	0.124865	0.0662927	0.0617718	0.386238	0.690222
PI	PI(36:1)	0.0469229	0.0423557	0.0158675	0.0225913	0.465122	0.738835
PI	PI(36:2)	0.127322	0.121657	0.0381777	0.0326599	0.589367	0.839467
PI	PI(36:3)	0.0383821	0.0296618	0.0198817	0.0158427	0.101882	0.360793
PI	PI(36:4)	0.0657539	0.0526597	0.0242951	0.023658	0.076623	0.321484
PI	PI(38:3)	0.0650075	0.0557531	0.027523	0.0216252	0.203221	0.509373
PI	PI(38:4)	0.273393	0.245691	0.0981889	0.0841915	0.307933	0.612691
PI	PI(38:6)	0.0189456	0.0177466	0.00753796	0.00711502	0.585927	0.837659
PI	PI(40:6)	0.0543642	0.056976	0.0225042	0.0308006	0.760148	0.902822
SM	SM(32:1)	0.116165	0.104998	0.0292248	0.0307988	0.228032	0.540001
SM	SM(32:2)	0.0103456	0.0101562	0.00155275	0.00139557	0.666498	0.887131
SM	SM(33:1)	0.062893	0.0592246	0.0138718	0.0172862	0.456577	0.734329
SM	SM(34:0)	0.0587598	0.0580392	0.00862851	0.0134848	0.843475	0.954784
SM	SM(34:1)a	0.0236899	0.0199057	0.00664357	0.006591	0.0651637	0.29592
SM	SM(34:1)b	0.873581	0.883565	0.11898	0.143605	0.807954	0.936548
SM	SM(34:2)	0.188858	0.183958	0.0330094	0.0495709	0.717107	0.904586
SM	SM(35:1)	0.0243857	0.0228936	0.0047457	0.00622318	0.39541	0.696933
SM	SM(36:0)	0.0200808	0.0213144	0.00481896	0.00752458	0.546173	0.792566
SM	SM(36:1)	0.168635	0.174644	0.0228524	0.0490315	0.637578	0.872713
SM	SM(36:2)	0.0952054	0.0963863	0.0154129	0.0365349	0.899975	0.951755
SM	SM(38:1)	0.156894	0.144211	0.0295881	0.0321957	0.187152	0.494798
SM	SM(38:2)	0.05635	0.05253	0.00875271	0.0143283	0.325959	0.622872
SM	SM(39:1)	0.0647198	0.0524383	0.0165625	0.0177277	0.0247249	0.170425
SM	SM(39:2)	0.0163293	0.0137686	0.00366835	0.00291236	0.0109198	0.140501	Q
SM	SM(40:0)	0.0172976	0.0155654	0.00533051	0.00451775	0.238154	0.550464
SM	SM(40:1)	0.0111083	0.0100475	0.00203233	0.00169119	0.0590869	0.281575
SM	SM(40:2)a	0.203696	0.180108	0.0323756	0.0515048	0.099525	0.372977
SM	SM(40:2)b	0.37898	0.358013	0.0799356	0.0744501	0.366784	0.667824
SM	SM(41:1)a	0.0164935	0.0130919	0.00481468	0.00406304	0.0128171	0.145512	Q
SM	SM(41:1)b	0.182031	0.155463	0.0376462	0.0421357	0.0374458	0.219001
SM	SM(42:1)a	0.0221636	0.0245662	0.00769589	0.0112213	0.437409	0.715423
SM	SM(42:1)b	0.0158978	0.012408	0.00430024	0.00333182	0.00310387	0.133121	Q
SM	SM(42:1)c	0.314388	0.292394	0.0716612	0.0614455	0.26799	0.5779
SM	SM(42:2)a	0.0207346	0.017897	0.00550392	0.00561789	0.09977	0.3703
SM	SM(42:2)b	0.667981	0.736755	0.0997817	0.131332	0.0700921	0.314599
SM	SM(42:3)	0.308562	0.323879	0.0493718	0.07187	0.439651	0.716057
SM	SM(42:4)	0.0156333	0.0160733	0.00347306	0.00485345	0.743107	0.90772
SM	SM(43:1)	0.0120226	0.0104455	0.00284612	0.00231126	0.0428203	0.232798
SM	SM(43:2)a	0.0290348	0.0246539	0.0102652	0.0097846	0.151666	0.43689
SM	SM(43:2)b	0.0122365	0.0121693	0.00256569	0.00205369	0.920944	0.958179
SM	SM(43:3)	0.0116732	0.0110136	0.00168893	0.00207598	0.269547	0.578029
SM	SM(44:2)	0.0105637	0.0108605	0.0019451	0.0020241	0.623817	0.863059
SM+O	SM(42:1)+O	0.0109608	0.0112119	0.00150133	0.00252193	0.710129	0.904653
Cer	Cer(34:1)	0.00995739	0.010389	0.00129046	0.00160025	0.346108	0.645399
Cer	Cer(40:2)	0.0343384	0.0332216	0.0115698	0.0110057	0.741822	0.909027
Cer	Cer(41:1)	0.031347	0.0300966	0.00945012	0.00931091	0.65912	0.880347
Cer	Cer(42:1)	0.1134	0.106525	0.0371648	0.0369763	0.540508	0.793293
Cer	Cer(42:2)a	0.0406035	0.0444097	0.0104983	0.0134945	0.32086	0.628689
Cer	Cer(42:2)b	0.0229171	0.0202107	0.00715262	0.0072693	0.221225	0.537062
Cer	Cer(42:3)	0.0100067	0.0101884	0.00200012	0.00191369	0.757385	0.905111
Cer	Cer(43:1)	0.010775	0.0102687	0.00212248	0.00180215	0.38504	0.691281
Cer	Cer(44:0)	0.0103055	0.0104113	0.00304976	0.00245133	0.895793	0.957829
GCer	G1Cer(34:1)	0.00980662	0.010067	0.00108284	0.00209912	0.637151	0.875232
GCer	G1Cer(40:1)	0.0228419	0.0209558	0.00691541	0.00770093	0.404866	0.69457
GCer	G1Cer(42:1)	0.037068	0.03444	0.00948469	0.0145331	0.507356	0.771021
GCer	G2Cer(34:1)	0.0333767	0.0337503	0.00798936	0.011005	0.902522	0.951841
CoQ	CoQ10	0.00718129	0.00614556	0.00251966	0.00266173	0.196254	0.505027
ChE	ChE(16:1)	0.00384456	0.00449286	0.00132088	0.00215833	0.26993	0.575652
ChE	ChE(18:1)a	0.00145914	0.0014908	0.000392032	0.00095756	0.897436	0.954299
ChE	ChE(18:1)b	0.0438277	0.0422369	0.00748924	0.00908905	0.541186	0.79128
ChE	ChE(18:2)	0.901046	0.808012	0.106853	0.142995	0.0263892	0.178706
ChE	ChE(18:3)	0.066666	0.0571694	0.0266729	0.0251355	0.2262	0.542318
ChE	ChE(18:4)	0.0019554	0.00212548	0.0010793	0.00185385	0.731012	0.910228
ChE	ChE(19:2)	0.00300196	0.00298646	0.00152424	0.0043432	0.988779	0.996524
ChE	ChE(20:2)	0.00320582	0.00329281	0.00135245	0.00509243	0.945667	0.970818
ChE	ChE(20:3)a	0.00140691	0.00150943	0.000437333	0.00117362	0.732117	0.90576
ChE	ChE(20:3)b	0.0486391	0.0399068	0.0197828	0.0161159	0.103941	0.358227
ChE	ChE(20:4)	0.487106	0.417815	0.121579	0.113792	0.0555757	0.268153
ChE	ChE(20:5)	0.169661	0.174029	0.102314	0.107143	0.89115	0.955511
ChE	ChE(21:4)	0.00198107	0.0021719	0.000933646	0.00303888	0.803459	0.94266
ChE	ChE(22:4)	0.00183724	0.00177563	0.000669254	0.00208447	0.906877	0.951235
ChE	ChE(22:5)a	0.00552055	0.0053218	0.00171073	0.00155172	0.683059	0.893766
ChE	ChE(22:5)b	0.00280789	0.00205937	0.000860365	0.000749847	0.00316961	0.122347	Q
ChE	ChE(22:6)	0.138873	0.13023	0.04258	0.0435118	0.509665	0.771492
ChE	ChE(23:6)	0.00102821	0.00113699	0.00010478	0.000539035	0.421686	0.701598
DG	DG(32:0)a	0.00107799	0.00101419	0.000214591	8.96996e-05	0.151482	0.439641
DG	DG(32:0)b	0.00164196	0.00115251	0.00145166	0.000314948	0.0757977	0.321515
DG	DG(32:1)	0.00164199	0.00125184	0.0013723	0.000591059	0.172909	0.490756
DG	DG(34:0)a	0.00107342	0.00101419	0.000204382	8.96996e-05	0.166994	0.477478
DG	DG(34:0)b	0.00134987	0.00107438	0.000958378	0.000152493	0.121415	0.390552
DG	DG(34:1)a	0.00389435	0.00296041	0.00284394	0.00100163	0.101718	0.366945
DG	DG(34:1)b	0.00822831	0.00582093	0.00956062	0.00415927	0.227552	0.542192
DG	DG(34:2)a	0.00330405	0.00294782	0.00257413	0.00186061	0.581228	0.83403
DG	DG(34:2)b	0.00423281	0.00311421	0.00432061	0.00237064	0.247881	0.553075
DG	DG(36:1)a	0.00121528	0.0010265	0.000568834	8.27597e-05	0.0745094	0.319562
DG	DG(36:1)b	0.00233842	0.00174146	0.00272938	0.00128356	0.303882	0.607763
DG	DG(36:2)a	0.00323972	0.00553448	0.00235541	0.00292355	0.00948695	0.135628	Q
DG	DG(36:2)b	0.0137476	0.0101954	0.0135029	0.00812589	0.257069	0.557464
DG	DG(36:3)a	0.00335322	0.00563407	0.00229564	0.00283239	0.00803721	0.141017	Q
DG	DG(36:3)b	0.0131873	0.00964822	0.0116456	0.00815879	0.221884	0.535296
DG	DG(36:4)	0.00352489	0.00275908	0.00322979	0.00252368	0.365692	0.672177
DG	DG(38:5)	0.00161777	0.00128226	0.00202608	0.000656399	0.396933	0.696437
eDG	eDG(42:7)a	0.00137347	0.00144196	0.0018271	0.00081713	0.857366	0.948261
eDG	eDG(42:7)b	0.00103744	0.00484596	0.000119936	0.00577584	0.0151831	0.130238	Q
eDG	eDG(42:7)c	0.00130942	0.0265367	0.00160067	0.0352176	0.0093571	0.138917	Q
eDG	eDG(44:9)	0.00107941	0.00330794	0.000314051	0.00262933	0.0030239	0.145903	Q
TG	TG(36:0)	0.00249416	0.00114152	0.00696608	0.00053762	0.28293	0.590329
TG	TG(38:0)	0.00357663	0.00130398	0.0103787	0.000992976	0.228327	0.537403
TG	TG(40:0)	0.0089918	0.00245212	0.0312437	0.00377129	0.251204	0.550936
TG	TG(42:0)	0.0146782	0.00419517	0.0376595	0.0051622	0.13123	0.402022
TG	TG(42:1)a	0.00974645	0.00257339	0.0338731	0.00288798	0.242922	0.55484
TG	TG(42:1)b	0.00328008	0.00157787	0.00591897	0.000952323	0.121427	0.387362
TG	TG(42:2)a	0.00376725	0.00141249	0.0104272	0.000773983	0.213028	0.52375
TG	TG(42:2)b	0.0019866	0.00139451	0.00253586	0.000374535	0.204352	0.508903
TG	TG(44:0)	0.032271	0.0113127	0.067028	0.0140613	0.097829	0.37762
TG	TG(44:1)	0.0239476	0.00804306	0.0523441	0.00786182	0.101569	0.369864
TG	TG(44:2)	0.00852602	0.00276657	0.0191426	0.00243548	0.103105	0.361805
TG	TG(45:0)	0.00220956	0.00114239	0.00291516	0.000419311	0.0502164	0.251734
TG	TG(45:1)	0.00195165	0.00117637	0.00200917	0.000520439	0.0465926	0.239797
TG	TG(46:0)	0.0315807	0.0138529	0.0471643	0.0125512	0.0528965	0.258457
TG	TG(46:1)	0.107003	0.0508652	0.19438	0.0479797	0.130152	0.405151
TG	TG(46:2)	0.0355908	0.0148188	0.0684593	0.0131916	0.105933	0.358685
TG	TG(46:3)a	0.00428498	0.00281889	0.00556072	0.00296243	0.234586	0.545482
TG	TG(46:3)b	0.00400805	0.00179892	0.00913261	0.00124579	0.187758	0.493024
TG	TG(47:0)a	0.00238341	0.00141084	0.00247502	0.00104319	0.060603	0.278485
TG	TG(47:0)b	0.00405654	0.00224865	0.0045994	0.00262703	0.0866613	0.352119
TG	TG(47:1)	0.00661237	0.00427306	0.00719642	0.00463902	0.175185	0.483009
TG	TG(47:2)	0.00182436	0.00142584	0.00165138	0.000889907	0.27794	0.586256
TG	TG(48:0)	0.0811252	0.0469857	0.0934643	0.0428232	0.0868545	0.349228
TG	TG(48:1)	0.175609	0.113007	0.198501	0.0969644	0.145046	0.430675
TG	TG(48:2)	0.107784	0.0754813	0.147014	0.0659967	0.295425	0.60018
TG	TG(48:3)	0.0522979	0.0338265	0.0842172	0.0340861	0.283855	0.589075
TG	TG(48:4)a	0.00723234	0.0045648	0.0118969	0.00589013	0.299457	0.602033
TG	TG(48:4)b	0.00197996	0.00122401	0.00203419	0.000396454	0.0498683	0.253279
TG	TG(49:0)a	0.0035477	0.00201409	0.00370293	0.00162119	0.0505162	0.24999
TG	TG(49:0)b	0.00454244	0.0024818	0.00485378	0.00262111	0.0597013	0.281033
TG	TG(49:1)a	0.0094142	0.00458084	0.008434	0.00485591	0.0143399	0.128726	Q
TG	TG(49:1)b	0.0198135	0.0142868	0.0200702	0.0144768	0.274439	0.582052
TG	TG(49:2)a	0.00350909	0.00223911	0.00393508	0.00150618	0.113172	0.370207
TG	TG(49:2)b	0.0104716	0.00941702	0.00896285	0.00888776	0.695963	0.895472
TG	TG(49:2)c	0.00743734	0.00648078	0.0068203	0.00600879	0.616076	0.858503
TG	TG(49:3)	0.00313331	0.00275796	0.00234965	0.0023733	0.600549	0.85225
TG	TG(50:0)	0.0940709	0.0611993	0.114052	0.0585094	0.188875	0.492606
TG	TG(50:1)	0.488138	0.398311	0.41514	0.270165	0.366101	0.669739
TG	TG(50:2)	0.374475	0.366682	0.278301	0.271838	0.925092	0.959908
TG	TG(50:3)	0.249897	0.23071	0.183144	0.168699	0.715269	0.905226
TG	TG(50:4)	0.00662616	0.00382221	0.00788556	0.00343448	0.090969	0.362
TG	TG(50:5)a	0.00542264	0.00448648	0.00529427	0.00420935	0.503	0.767423
TG	TG(50:5)b	0.00278995	0.00195252	0.0029209	0.00135135	0.177501	0.482503
TG	TG(50:5)c	0.00228003	0.00194852	0.00215372	0.00224635	0.621406	0.862816
TG	TG(50:6)	0.00140894	0.00115857	0.000879144	0.000428271	0.186902	0.497546
TG	TG(51:0)	0.00276367	0.00171819	0.00308703	0.00109889	0.0923826	0.360199
TG	TG(51:1)a	0.0124739	0.007448	0.0108519	0.00609276	0.0434632	0.233011
TG	TG(51:1)b	0.0196517	0.0153886	0.0211311	0.0151429	0.420282	0.702289
TG	TG(51:2)a	0.0454994	0.0385647	0.0358736	0.0299837	0.476692	0.74798
TG	TG(51:2)b	0.0024045	0.00155377	0.00172035	0.00106006	0.0380338	0.21912
TG	TG(51:3)	0.0254403	0.0235002	0.0173179	0.0154519	0.690842	0.894849
TG	TG(51:4)	0.00521618	0.00457235	0.00304151	0.00292057	0.474038	0.746852
TG	TG(52:0)	0.033934	0.0188156	0.0566075	0.0194607	0.179027	0.483249
TG	TG(52:1)	0.357066	0.30198	0.376884	0.228094	0.527847	0.786675
TG	TG(52:2)	1.37264	1.34108	0.772441	0.65526	0.881091	0.952664
TG	TG(52:3)	1.30997	1.24275	0.674303	0.593049	0.721046	0.906592
TG	TG(52:4)a	0.43779	0.418842	0.2824	0.250348	0.810872	0.937116
TG	TG(52:4)b	0.0206562	0.013925	0.0247246	0.0115575	0.201247	0.507721
TG	TG(52:5)a	0.0787485	0.0745921	0.0673024	0.0643611	0.833548	0.946322
TG	TG(52:5)b	0.0186389	0.0134528	0.0198672	0.0111782	0.248368	0.550978
TG	TG(52:5)c	0.00645852	0.00732943	0.00605362	0.0103453	0.752531	0.907741
TG	TG(52:6)a	0.00565707	0.00632024	0.00550985	0.00898005	0.783577	0.922136
TG	TG(52:6)b	0.00484312	0.00440868	0.00538575	0.00646864	0.814589	0.933031
TG	TG(52:7)a	0.00187166	0.00156624	0.00129164	0.000944754	0.350477	0.647292
TG	TG(52:7)b	0.00191776	0.00196954	0.00138197	0.00221531	0.930858	0.960725
TG	TG(53:0)	0.00132341	0.00106323	0.000826834	0.000142661	0.0922049	0.363175
TG	TG(53:1)	0.00626544	0.00469393	0.00646476	0.00357656	0.278971	0.585232
TG	TG(53:2)	0.0277355	0.0254197	0.0201903	0.0184507	0.68822	0.894454
TG	TG(53:3)a	0.0163719	0.0163621	0.00422218	0.00461513	0.994265	0.994265
TG	TG(53:3)b	0.0259666	0.0242666	0.0168688	0.0152647	0.722734	0.905764
TG	TG(54:0)	0.00645487	0.00373873	0.0100779	0.00388733	0.184691	0.495073
TG	TG(54:1)	0.0680978	0.0589171	0.109596	0.0751816	0.731693	0.908147
TG	TG(54:2)	0.290847	0.268906	0.310725	0.184653	0.758267	0.903367
TG	TG(54:3)	0.386798	0.424641	0.325362	0.278449	0.67211	0.885442
TG	TG(54:4)a	0.392048	0.453662	0.305467	0.342081	0.538428	0.793257
TG	TG(54:4)b	0.0106032	0.00865619	0.0106209	0.00586836	0.412764	0.704986
TG	TG(54:5)a	0.194851	0.238162	0.174499	0.263923	0.54798	0.792211
TG	TG(54:5)b	0.096206	0.0828769	0.0860385	0.0581723	0.523882	0.786842
TG	TG(54:6)a	0.0721439	0.0821147	0.0814414	0.0907563	0.707307	0.904042
TG	TG(54:6)b	0.0417456	0.0439185	0.0400945	0.0522191	0.88213	0.951123
TG	TG(54:6)c	0.0161871	0.0231545	0.0136765	0.0358398	0.449721	0.726328
TG	TG(54:7)a	0.01429	0.0175404	0.0180099	0.0263545	0.653047	0.878315
TG	TG(54:7)b	0.0205546	0.0242118	0.0192098	0.0285475	0.639634	0.872434
TG	TG(54:7)c	0.0152836	0.023749	0.0140624	0.041307	0.422879	0.700564
TG	TG(54:8)a	0.00225714	0.00283147	0.00249061	0.00288732	0.493044	0.758228
TG	TG(54:8)b	0.00181919	0.00201162	0.00124146	0.00170926	0.685096	0.893402
TG	TG(54:8)c	0.00403029	0.00424903	0.00365053	0.00500782	0.874901	0.956691
TG	TG(55:1)	0.0016885	0.00139474	0.00139073	0.00067257	0.324541	0.626364
TG	TG(55:2)	0.00283905	0.00244901	0.00255305	0.00177159	0.53464	0.793735
TG	TG(55:3)	0.00269455	0.00291734	0.00241967	0.00224836	0.74978	0.910111
TG	TG(55:8)	0.00116437	0.00114672	0.000588123	0.000439654	0.906231	0.953147
TG	TG(56:0)	0.00228338	0.00169642	0.00273489	0.00133379	0.318154	0.626568
TG	TG(56:1)	0.00994886	0.00932119	0.0152889	0.011884	0.874575	0.959051
TG	TG(56:2)	0.0195038	0.0181892	0.0305898	0.0184401	0.852221	0.956271
TG	TG(56:3)	0.0187554	0.0227407	0.0272788	0.0244716	0.605461	0.856074
TG	TG(56:4)	0.00288435	0.00251535	0.00270705	0.00175692	0.567575	0.817478
TG	TG(56:5)a	0.0142037	0.0116558	0.0118044	0.00893013	0.401813	0.692409
TG	TG(56:5)b	0.0452444	0.0464337	0.0326471	0.0302631	0.89937	0.953727
TG	TG(56:6)a	0.0839271	0.090505	0.0606039	0.0801038	0.769218	0.910791
TG	TG(56:6)b	0.00705088	0.00820866	0.00770354	0.0131404	0.741497	0.911521
TG	TG(56:7)a	0.0458536	0.0488718	0.0380011	0.0441231	0.812893	0.933859
TG	TG(56:7)b	0.111739	0.150248	0.0878938	0.172798	0.398902	0.693586
TG	TG(56:8)a	0.0148723	0.0201767	0.0116036	0.0225789	0.374849	0.676129
TG	TG(56:8)b	0.0680308	0.0890701	0.0604224	0.0910807	0.399789	0.692011
TG	TG(56:9)a	0.00351405	0.0043618	0.00279051	0.00423817	0.464501	0.740898
TG	TG(56:9)b	0.00446963	0.00547901	0.0053738	0.00694949	0.606224	0.854023
TG	TG(56:10)	0.00136299	0.00134782	0.00130264	0.00102335	0.964491	0.982305
TG	TG(57:2)	0.00134945	0.00126361	0.000850215	0.000554131	0.672328	0.882717
TG	TG(58:0)	0.00129559	0.00108849	0.000833321	0.000240071	0.198614	0.507716
TG	TG(58:1)	0.00471534	0.00492786	0.00675103	0.00643568	0.914502	0.956633
TG	TG(58:2)	0.00666581	0.00743926	0.00981775	0.00808573	0.769307	0.908111
TG	TG(58:5)a	0.0016524	0.00156932	0.00124997	0.0010287	0.804465	0.94098
TG	TG(58:5)b	0.00132722	0.00128894	0.000587244	0.000734265	0.854041	0.950029
TG	TG(58:6)	0.00582619	0.00707865	0.00424763	0.00778781	0.544336	0.792882
TG	TG(58:7)a	0.00573555	0.00789601	0.00367587	0.00866124	0.338109	0.636635
TG	TG(58:7)b	0.00546827	0.00471898	0.00291866	0.0024377	0.345643	0.647661
TG	TG(58:7)c	0.0107736	0.016249	0.00923794	0.0237422	0.372003	0.674147
TG	TG(58:8)	0.0225815	0.0359378	0.0182193	0.0446279	0.251598	0.548684
TG	TG(58:9)	0.0229385	0.0368119	0.0199748	0.0419997	0.212904	0.526801
TG	TG(58:10)a	0.00512457	0.00726949	0.00454782	0.00748208	0.29131	0.594951
TG	TG(58:10)b	0.00400854	0.00419526	0.00389474	0.00449091	0.88579	0.952409
TG	TG(58:11)a	0.0018303	0.00162018	0.00312006	0.00123687	0.739444	0.911903
TG	TG(58:11)b	0.00264405	0.00275628	0.0045849	0.00466757	0.936251	0.963714
TG	TG(58:12)	0.00146237	0.00133027	0.00214882	0.00070208	0.75258	0.904972
TG	TG(60:1)a	0.00178727	0.00173796	0.00106512	0.000917117	0.866538	0.952945
TG	TG(60:1)b	0.00179849	0.00148504	0.00196144	0.000847592	0.440809	0.714926
TG	TG(60:2)a	0.00279324	0.00300412	0.000983608	0.000961633	0.473561	0.749158
TG	TG(60:2)b	0.00281101	0.00286519	0.00419549	0.0031559	0.959702	0.980013
TG	TG(60:10)a	0.00132632	0.00130717	0.000571126	0.000767851	0.928656	0.961022
TG	TG(60:10)b	0.00362123	0.00364736	0.00506969	0.00370905	0.98368	0.996589
TG	TG(60:11)	0.00561469	0.00708228	0.00585944	0.00820184	0.518871	0.782361
TG	TG(60:12)a	0.0017557	0.00203566	0.00163104	0.00134437	0.523891	0.783805
TG	TG(60:12)b	0.00331411	0.00307913	0.00849356	0.00401627	0.89611	0.95552
TG	TG(60:12)c	0.00525988	0.00688635	0.00877255	0.0141619	0.670116	0.885838
TG	TG(60:13)	0.0026423	0.00242866	0.00694701	0.0027149	0.878847	0.955592
TG	TG(62:12)a	0.00135232	0.00154168	0.00130347	0.00146945	0.658715	0.882861
TG	TG(62:12)b	0.0014631	0.00146822	0.00163055	0.00165572	0.991801	0.994377
TG	TG(62:13)	0.00382755	0.00416349	0.00938125	0.00607692	0.880324	0.954508
TG	TG(62:14)	0.00318915	0.00278563	0.00845335	0.00315207	0.81115	0.934639
eTG	eTG(50:1)a	0.00219111	0.00203428	0.00198261	0.00114175	0.727092	0.908277
eTG	eTG(52:1)b	0.001408	0.00139693	0.000729869	0.000669953	0.95775	0.980614
eTG	eTG(52:2)	0.00197809	0.00188564	0.00158806	0.00103381	0.807102	0.938378
PUFA	AA	2.35563	5.04474	1.43597	2.93492	0.00195119	0.18829
PUFA	EPA	6.27404	15.4402	6.70308	15.0796	0.0274516	0.179599
PUFA	DHA	9.89009	14.1695	6.54209	10.6494	0.144357	0.435327
COX	PGE2	0.131188	0.50287	0.172662	0.450419	0.00406629	0.112113	Q
COX	15-oxo-PGE2	0.00545338	0.0443988	0.00390136	0.0736004	0.044482	0.232028
COX	PGF2α	0.0144896	0.0930022	0.00992497	0.0830952	0.00129302	0.166368
COX	TXB2	0.0825267	0.239742	0.111743	0.225017	0.0134072	0.143754	Q
COX	12-HHT	0.225351	0.640951	0.289935	0.502058	0.00472626	0.114021	Q
LOX	5-HETE	1.8668	35.9223	8.99892	31.5566	0.000408914	0.0789203	Q
LOX	8-HETE	0.294297	6.49828	1.30471	8.47501	0.00831045	0.13366	Q
LOX	12-HETE	0.367634	5.85035	1.16665	6.95927	0.00514025	0.116714	Q
LOX	15-HETE	0.255795	4.05271	0.871899	4.64848	0.00401214	0.11913	Q
LOX	16-HETE	0.0398138	0.070918	0.0138594	0.0542025	0.0325504	0.199436
LOX	5-oxo-ETE	0.0489916	2.04289	0.234999	2.98414	0.0141594	0.133306	Q
LOX	15-oxo-ETE	0.0111764	0.164075	0.00950492	0.285492	0.0422072	0.232742
LOX	5,15-diHETE	0.0588476	2.25468	0.278511	2.96008	0.00755217	0.138816	Q
LOX	8,15-diHETE	0.0405557	3.95635	0.174222	6.92971	0.0332484	0.20053
LOX	5-HEPE	0.57155	11.7111	2.63458	12.9664	0.00278115	0.178921
LOX	8-HEPE	0.10349	2.03712	0.437886	2.88478	0.0140925	0.135993	Q
LOX	12-HEPE	0.105574	1.96054	0.39569	2.76238	0.0139187	0.13776	Q
LOX	15-HEPE	0.0612678	1.5627	0.244572	2.44595	0.0224181	0.163272
LOX	4-HDoHE	0.0949606	2.4846	0.350727	3.55775	0.013782	0.139996	Q
LOX	7-HDoHE	0.030046	0.794719	0.111127	1.17917	0.016758	0.13763	Q
LOX	10-HDoHE	0.150927	3.0873	0.639782	4.06433	0.0090314	0.139445	Q
LOX	13-HDoHE	0.145272	3.36287	0.558046	4.81234	0.014186	0.130376	Q
LOX	14-HDoHE	0.0994661	1.76931	0.322192	2.2772	0.00819788	0.137582	Q
LOX	17-HDoHE	0.0830227	1.65388	0.333385	2.19208	0.00948715	0.130787	Q
LOX	17-oxo-DHA	0.00784832	0.020844	0.00123862	0.0305172	0.0983428	0.37216
LOX	10,17-diHDoHE	0.0379826	2.50284	0.18137	4.49926	0.038259	0.217176
P450	18-HETE	0.0274247	0.0304555	0.0107686	0.0120699	0.392388	0.694779
P450	19-HETE	0.0394393	0.0324718	0.0189301	0.0199901	0.245846	0.551724
P450	20-HETE	0.0221626	0.0170124	0.0135604	0.0100037	0.138553	0.421115
P450	5,6-EpETrE	0.00789675	0.00984597	0.00135661	0.00215286	0.00251122	0.193867
P450	5,6-diHETrE	0.0917526	0.399931	0.0601216	0.27458	0.000279055	0.107715	Q
P450	8,9-diHETrE	0.0515901	0.0814159	0.017889	0.0423481	0.0120181	0.140575	Q
P450	11,12-diHETrE	0.280313	0.27362	0.0883218	0.135172	0.855346	0.948746
P450	14,15-diHETrE	0.362699	0.361825	0.10998	0.180169	0.985585	0.995905
P450	18-HEPE	0.0629853	1.32286	0.224907	1.95388	0.0173444	0.133899	Q
P450	5,6-diHETE	0.0172651	0.486095	0.06119	0.602045	0.00549264	0.117787	Q
P450	14,15-diHETE	0.0499047	0.0708444	0.0345633	0.0481245	0.124532	0.39401
P450	17,18-diHETE	0.293056	0.333402	0.202619	0.140111	0.418274	0.705038
P450	20-HDoHE	0.125273	2.3099	0.399834	3.15056	0.0115101	0.143319	Q
P450	19,20-diHDoPE	0.468822	0.592119	0.180263	0.266352	0.0998464	0.367054
Q stands for qualified the threshold when compared the levels between healthy and SJS subjects
If more than 2 lipid species posess same formula, each lipid species put alphabet after class to distinguish each other
