# Supplementary material for: Plasma Lipid Profiling of Patients with Chronic Ocular Complications Caused by Stevens-Johnson Syndrome/Toxic Epidermal Necrolysis
Source: PLoS One. 2016 Nov 29;11(11):e0167402. doi: 10.1371/journal.pone.0167402 (PMC5127552; doi:10.1371/journal.pone.0167402)
Supplement: S4 Table — (XLSX) [file pone.0167402.s004.xlsx]

## Sheet: Sheet1
S4 Table. Average value and standard deviations of the plasma levels of lipid molecules that were significantly different between patients with atopic dermatitis (ATOPY) and healthy volunteers (Healthy) in the screening study
		AVERAGE		SD		Statistical value
class	ID	Healthy	ATOPY	Healthy	ATOPY	p-value	FDR
LPC	LPC(16:0)	0.44466	0.375309	0.0988974	0.077085	0.00471311	0.0387077	Q
LPC	LPC(16:1)	0.0113249	0.00983653	0.00343688	0.00104107	0.0262309	0.125002	Q
LPC	LPC(18:0)	0.210167	0.177756	0.0583576	0.0447261	0.0223115	0.111847	Q
LPC	LPC(18:1)	0.11341	0.100964	0.0403306	0.0276498	0.176803	0.372928
LPC	LPC(18:2)	0.156515	0.138775	0.0600877	0.0636971	0.295973	0.49672
LPC	LPC(20:3)	0.0112777	0.0104925	0.00449774	0.00174342	0.372455	0.570506
LPC	LPC(20:4)	0.0286979	0.0249024	0.0150981	0.00765546	0.225698	0.431285
LPC	LPC(22:6)	0.014067	0.012084	0.0111805	0.00435932	0.365444	0.561998
LPE	LPE(18:0)	0.0105091	0.0112481	0.00214271	0.00282029	0.289788	0.492767
LPE	LPE(18:2)	0.0111168	0.0114213	0.00272745	0.00413966	0.756041	0.838597
PC	PC(32:0)	0.0770688	0.0756506	0.0152644	0.0195646	0.770004	0.839609
PC	PC(32:1)	0.0792385	0.0769669	0.0372047	0.0230323	0.779834	0.843182
PC	PC(32:2)	0.0393516	0.0298276	0.0132748	0.0104458	0.00404037	0.0362694	Q
PC	PC(33:1)	0.0287517	0.0299258	0.00647586	0.00870347	0.581572	0.74088
PC	PC(34:0)	0.0364638	0.0374821	0.00756041	0.00897767	0.655643	0.778702
PC	PC(34:1)	1.26778	1.24972	0.257151	0.202421	0.769849	0.841818
PC	PC(34:2)	2.1545	1.96645	0.355814	0.47931	0.113644	0.288597
PC	PC(34:3)	0.0867945	0.0734907	0.0341158	0.0258174	0.102487	0.276644
PC	PC(34:4)	0.0138334	0.0105666	0.00558631	0.0017016	0.0034217	0.0330194	Q
PC	PC(35:1)a	0.0144746	0.0139655	0.00387574	0.00477975	0.671468	0.787802
PC	PC(35:1)b	0.0391583	0.0387171	0.00888239	0.00971108	0.862236	0.906875
PC	PC(35:2)a	0.0367388	0.0323673	0.00915228	0.0111611	0.124911	0.303244
PC	PC(35:2)b	0.0757168	0.0618686	0.0145329	0.0147005	0.000979365	0.0151214	Q
PC	PC(36:1)	0.461624	0.44996	0.116736	0.100839	0.690656	0.802992
PC	PC(36:2)	1.58511	1.41264	0.299093	0.340646	0.0543637	0.189048
PC	PC(36:3)a	0.303204	0.25971	0.0700424	0.0825137	0.0432129	0.170206
PC	PC(36:3)b	0.469073	0.448603	0.147153	0.108791	0.552024	0.724767
PC	PC(36:4)a	0.31287	0.259729	0.0834897	0.126039	0.0812351	0.250854
PC	PC(36:4)b	1.04127	0.906043	0.246478	0.210658	0.0315237	0.143155	Q
PC	PC(36:5)a	0.0144307	0.0111393	0.00689875	0.00325836	0.022009	0.111783	Q
PC	PC(36:5)b	0.367966	0.263069	0.215975	0.196715	0.0639156	0.210867
PC	PC(36:6)	0.0131167	0.0109672	0.00548978	0.00354393	0.081504	0.249687
PC	PC(37:2)	0.0149326	0.0121114	0.0036291	0.00277734	0.00174169	0.0210091	Q
PC	PC(37:4)	0.020403	0.0171601	0.00542227	0.00458864	0.0189853	0.10469	Q
PC	PC(37:6)	0.0119332	0.0107721	0.00341212	0.002865	0.172743	0.370438
PC	PC(38:3)a	0.0229792	0.0176023	0.00758352	0.00418709	0.0014022	0.0193304	Q
PC	PC(38:3)b	0.314049	0.289703	0.118502	0.0793413	0.36199	0.56342
PC	PC(38:3)c	0.0179018	0.0169297	0.00729763	0.00684656	0.611487	0.758952
PC	PC(38:4)a	0.0562236	0.0506896	0.0231372	0.0146983	0.28025	0.485096
PC	PC(38:4)b	0.605021	0.496041	0.151968	0.132419	0.00606313	0.0468073	Q
PC	PC(38:5)a	0.231217	0.206064	0.0550856	0.074555	0.171452	0.369723
PC	PC(38:5)b	0.132316	0.101582	0.0921226	0.0963649	0.234617	0.441768
PC	PC(38:6)a	0.0683015	0.0533401	0.0218137	0.0266588	0.0299982	0.137849	Q
PC	PC(38:6)b	0.930505	0.800855	0.163273	0.229951	0.0237009	0.117289	Q
PC	PC(38:7)	0.0151897	0.0123043	0.00719142	0.00417787	0.065129	0.211259
PC	PC(39:6)	0.0151151	0.0130977	0.00599068	0.00751217	0.285051	0.491203
PC	PC(40:4)	0.0297889	0.0266504	0.0125418	0.00838996	0.267602	0.482683
PC	PC(40:5)a	0.057352	0.0520157	0.0242311	0.0402306	0.568175	0.731052
PC	PC(40:5)b	0.0244585	0.0214728	0.00893197	0.0067317	0.159508	0.353851
PC	PC(40:6)	0.438684	0.364649	0.130665	0.154524	0.0647417	0.211782
PC	PC(40:7)	0.0462914	0.0339587	0.0111559	0.00762485	8.95492e-06	0.00086415	Q
PC	PC(40:8)	0.0165779	0.0127783	0.00443459	0.00331393	0.000557336	0.0102444	Q
PC+O	PC(34:2)+O	0.0101635	0.0384004	0.00415859	0.0306672	0.000160831	0.00776011	Q
PC+O	PC(36:2)+O	0.00961652	0.0203889	0.00134979	0.0137164	0.000832883	0.0133955	Q
ePC	ePC(32:0)	0.0197855	0.0208261	0.00335894	0.00562424	0.426195	0.623148
ePC	ePC(32:1)	0.0185184	0.0182199	0.00380724	0.00569379	0.825353	0.877648
ePC	ePC(34:1)	0.0472467	0.0445457	0.00905426	0.0102802	0.311454	0.509411
ePC	ePC(34:2)a	0.0526098	0.0432417	0.0130796	0.0164114	0.0262837	0.123726	Q
ePC	ePC(34:2)b	0.0373872	0.0295137	0.00973352	0.0110654	0.00799948	0.0551393	Q
ePC	ePC(34:3)	0.0686207	0.0579745	0.0153893	0.0199514	0.0354221	0.148619	Q
ePC	ePC(36:2)a	0.0159237	0.0144468	0.00331524	0.00336708	0.108399	0.284639
ePC	ePC(36:2)b	0.0299372	0.028018	0.00693455	0.0090765	0.392587	0.587359
ePC	ePC(36:3)a	0.0251956	0.0220088	0.00574645	0.00779283	0.0989857	0.270982
ePC	ePC(36:3)b	0.0179405	0.0150435	0.00512613	0.0052059	0.0432879	0.168779
ePC	ePC(36:4)	0.094221	0.0908559	0.0189678	0.0245386	0.579621	0.74084
ePC	ePC(36:5)a	0.0200977	0.0158331	0.00785586	0.00832193	0.0578053	0.194025
ePC	ePC(36:5)b	0.0760333	0.0724755	0.0189933	0.0192485	0.49443	0.679182
ePC	ePC(38:4)	0.048687	0.0481776	0.0126735	0.0158025	0.897406	0.933689
ePC	ePC(38:5)a	0.087133	0.0826223	0.0159664	0.0197188	0.363926	0.564158
ePC	ePC(38:5)b	0.0121622	0.0112565	0.00289246	0.00404185	0.356406	0.563822
ePC	ePC(38:5)c	0.0235534	0.021128	0.00727542	0.00642457	0.192415	0.397177
ePC	ePC(38:6)	0.0143191	0.0118846	0.00506802	0.0040128	0.0499527	0.183636
ePC	ePC(40:4)	0.0111041	0.0114391	0.00227032	0.00324454	0.667751	0.788232
ePC	ePC(40:5)	0.0135305	0.0129984	0.00256123	0.00278619	0.467743	0.651801
ePC	ePC(42:5)	0.0151244	0.0145332	0.00397997	0.00466637	0.620053	0.759811
ePC	ePC(44:5)	0.0247823	0.0226268	0.0079113	0.00720787	0.293226	0.496426
ePC	ePC(44:6)	0.0117324	0.0106002	0.00223973	0.00245897	0.0830368	0.248467
PE	PE(34:1)	0.0108652	0.0115625	0.00295237	0.00327646	0.415321	0.609559
PE	PE(34:2)	0.0261709	0.0238595	0.0116084	0.0112039	0.455391	0.643886
PE	PE(36:1)	0.0228218	0.0251056	0.0157443	0.0159838	0.596744	0.750303
PE	PE(36:2)	0.0937362	0.08594	0.0488087	0.0439472	0.533805	0.712971
PE	PE(36:3)	0.0181945	0.0175544	0.00774048	0.00845088	0.772571	0.840035
PE	PE(36:5)	0.011152	0.0107138	0.00418212	0.00419144	0.699988	0.801767
PE	PE(38:3)	0.0117158	0.011233	0.00437212	0.00386786	0.663906	0.786097
PE	PE(38:4)	0.0823184	0.0930317	0.0265111	0.0372315	0.237322	0.442542
PE	PE(38:6)	0.0777852	0.062174	0.0361227	0.0307235	0.0869088	0.252232
PE	PE(40:6)	0.063503	0.0513248	0.0327117	0.0293613	0.149662	0.33982
ePE	ePE(34:2)	0.0138416	0.0150147	0.00374447	0.00447413	0.30393	0.501354
ePE	ePE(34:3)	0.0285971	0.0256368	0.00842959	0.00835332	0.197107	0.402558
ePE	ePE(36:2)	0.0150402	0.0159784	0.00325222	0.00448087	0.390361	0.588591
ePE	ePE(36:3)	0.0599791	0.0520041	0.0162313	0.0182386	0.0964679	0.265976
ePE	ePE(36:4)	0.022771	0.0200915	0.00521176	0.00587031	0.0828598	0.249874
ePE	ePE(36:5)	0.0796148	0.0872133	0.0203258	0.028848	0.277378	0.484471
ePE	ePE(36:6)	0.0220181	0.0167606	0.0120211	0.01014	0.0820672	0.249433
ePE	ePE(38:4)	0.0181114	0.0143925	0.00678206	0.00697664	0.051321	0.186886
ePE	ePE(38:5)a	0.0142136	0.0123973	0.00333526	0.00454133	0.106016	0.280289
ePE	ePE(38:5)b	0.156405	0.164626	0.038582	0.0554034	0.537239	0.715083
ePE	ePE(38:6)a	0.0672861	0.0647337	0.014822	0.0200259	0.60196	0.754404
ePE	ePE(38:6)b	0.0451205	0.0322328	0.02146	0.0176287	0.0169539	0.0962384	Q
ePE	ePE(38:7)a	0.0191486	0.0137184	0.00809578	0.00527203	0.00374566	0.0352641	Q
ePE	ePE(38:7)b	0.0423449	0.0337358	0.00879003	0.00938341	0.00104638	0.0149594	Q
ePE	ePE(40:5)	0.0128274	0.0194763	0.00333894	0.00938456	0.00257463	0.0283945	Q
ePE	ePE(40:6)	0.0168628	0.0174734	0.00417592	0.00666689	0.695608	0.803906
ePE	ePE(40:7)	0.0501934	0.0415916	0.0127753	0.0103608	0.00747934	0.0534634	Q
ePE	ePE(40:8)	0.0231502	0.017642	0.00527972	0.00487948	0.000180872	0.00698167	Q
PI	PI(34:2)	0.141555	0.112821	0.0662927	0.0532134	0.077747	0.245986
PI	PI(36:1)	0.0469229	0.0454805	0.0158675	0.0174221	0.751543	0.836011
PI	PI(36:2)	0.127322	0.102961	0.0381777	0.0286	0.0085342	0.0567966	Q
PI	PI(36:3)	0.0383821	0.0254036	0.0198817	0.0122937	0.00406692	0.035678	Q
PI	PI(36:4)	0.0657539	0.0590457	0.0242951	0.0161363	0.220626	0.425808
PI	PI(38:3)	0.0650075	0.0579373	0.027523	0.0183884	0.255043	0.464371
PI	PI(38:4)	0.273393	0.241718	0.0981889	0.0614694	0.145131	0.333455
PI	PI(38:6)	0.0189456	0.0184582	0.00753796	0.010683	0.849728	0.898616
PI	PI(40:6)	0.0543642	0.0504341	0.0225042	0.0402653	0.669649	0.788062
SM	SM(32:1)	0.116165	0.0981579	0.0292248	0.0337484	0.0421232	0.167624
SM	SM(32:2)	0.0103456	0.00985691	0.00155275	0.00132576	0.210423	0.418676
SM	SM(33:1)	0.062893	0.0542223	0.0138718	0.0192538	0.0685843	0.220613
SM	SM(34:0)	0.0587598	0.0527651	0.00862851	0.0110922	0.0336561	0.145969	Q
SM	SM(34:1)a	0.0236899	0.0198817	0.00664357	0.00670076	0.0397275	0.161419
SM	SM(34:1)b	0.873581	0.876327	0.11898	0.152094	0.941962	0.951825
SM	SM(34:2)	0.188858	0.167239	0.0330094	0.0423341	0.0442666	0.170869
SM	SM(35:1)	0.0243857	0.0223042	0.0047457	0.00566413	0.152108	0.343356
SM	SM(36:0)	0.0200808	0.019244	0.00481896	0.00523229	0.543118	0.720424
SM	SM(36:1)	0.168635	0.159639	0.0228524	0.034556	0.275466	0.489999
SM	SM(36:2)	0.0952054	0.0847803	0.0154129	0.0173996	0.0242943	0.118704	Q
SM	SM(38:1)	0.156894	0.147243	0.0295881	0.0346972	0.278882	0.484903
SM	SM(38:2)	0.05635	0.0483383	0.00875271	0.00886998	0.00149324	0.0198755	Q
SM	SM(39:1)	0.0647198	0.0552491	0.0165625	0.0183367	0.0521182	0.188015
SM	SM(39:2)	0.0163293	0.0134615	0.00366835	0.00380915	0.00670113	0.0507184	Q
SM	SM(40:0)	0.0172976	0.0167828	0.00533051	0.00577644	0.734558	0.821854
SM	SM(40:1)	0.0111083	0.0107728	0.00203233	0.00210016	0.551353	0.726356
SM	SM(40:2)a	0.203696	0.185968	0.0323756	0.0490191	0.132445	0.317539
SM	SM(40:2)b	0.37898	0.385496	0.0799356	0.110959	0.808397	0.86438
SM	SM(41:1)a	0.0164935	0.0155751	0.00481468	0.00625818	0.552862	0.723405
SM	SM(41:1)b	0.182031	0.17408	0.0376462	0.049631	0.515492	0.700634
SM	SM(42:1)a	0.0221636	0.0214624	0.00769589	0.00921281	0.763973	0.837766
SM	SM(42:1)b	0.0158978	0.0148159	0.00430024	0.00566236	0.438658	0.631798
SM	SM(42:1)c	0.314388	0.321084	0.0716612	0.109137	0.795287	0.857488
SM	SM(42:2)a	0.0207346	0.018292	0.00550392	0.00673721	0.15423	0.346122
SM	SM(42:2)b	0.667981	0.664885	0.0997817	0.130921	0.92346	0.943004
SM	SM(42:3)	0.308562	0.285441	0.0493718	0.0510869	0.0954518	0.266988
SM	SM(42:4)	0.0156333	0.0135781	0.00347306	0.00289589	0.0193637	0.105273	Q
SM	SM(43:1)	0.0120226	0.0120723	0.00284612	0.00369952	0.956573	0.959057
SM	SM(43:2)a	0.0290348	0.0270819	0.0102652	0.0141361	0.569893	0.730826
SM	SM(43:2)b	0.0122365	0.0122911	0.00256569	0.0026705	0.938943	0.951265
SM	SM(43:3)	0.0116732	0.0112452	0.00168893	0.0025578	0.481048	0.667929
SM	SM(44:2)	0.0105637	0.0101769	0.0019451	0.00169604	0.431514	0.626182
SM+O	SM(42:1)+O	0.0109608	0.0111919	0.00150133	0.00211623	0.651072	0.77566
Cer	Cer(34:1)	0.00995739	0.0107787	0.00129046	0.0024436	0.14392	0.332653
Cer	Cer(40:2)	0.0343384	0.0392979	0.0115698	0.0156468	0.198337	0.402937
Cer	Cer(41:1)	0.031347	0.0319349	0.00945012	0.0115932	0.840093	0.890868
Cer	Cer(42:1)	0.1134	0.119729	0.0371648	0.0515265	0.612653	0.757962
Cer	Cer(42:2)a	0.0406035	0.0416166	0.0104983	0.0146613	0.77508	0.840396
Cer	Cer(42:2)b	0.0229171	0.0219655	0.00715262	0.00783023	0.64271	0.768068
Cer	Cer(42:3)	0.0100067	0.00986056	0.00200012	0.000874094	0.713951	0.805805
Cer	Cer(43:1)	0.010775	0.0114379	0.00212248	0.00325495	0.390516	0.586533
Cer	Cer(44:0)	0.0103055	0.0109535	0.00304976	0.00321195	0.448915	0.639414
GCer	G1Cer(34:1)	0.00980662	0.010612	0.00108284	0.00262601	0.167745	0.363761
GCer	G1Cer(40:1)	0.0228419	0.0220224	0.00691541	0.0102636	0.737323	0.822562
GCer	G1Cer(42:1)	0.037068	0.0352929	0.00948469	0.0140558	0.596333	0.752237
GCer	G2Cer(34:1)	0.0333767	0.0327252	0.00798936	0.0102057	0.796978	0.856918
CoQ	CoQ10	0.00718129	0.00589132	0.00251966	0.00243168	0.0586847	0.195279
ChE	ChE(16:1)	0.00384456	0.00375762	0.00132088	0.0015388	0.825207	0.879917
ChE	ChE(18:1)a	0.00145914	0.00134632	0.000392032	0.00040363	0.299858	0.501061
ChE	ChE(18:1)b	0.0438277	0.0417535	0.00748924	0.00853088	0.347983	0.559673
ChE	ChE(18:2)	0.901046	0.78986	0.106853	0.166141	0.00686191	0.0509365	Q
ChE	ChE(18:3)	0.066666	0.052796	0.0266729	0.0211881	0.0346216	0.146856	Q
ChE	ChE(18:4)	0.0019554	0.00135556	0.0010793	0.000630625	0.0119538	0.0756423	Q
ChE	ChE(19:2)	0.00300196	0.00294034	0.00152424	0.00163649	0.886429	0.924761
ChE	ChE(20:2)	0.00320582	0.00279956	0.00135245	0.00144347	0.289685	0.494772
ChE	ChE(20:3)a	0.00140691	0.0013539	0.000437333	0.000362695	0.622452	0.760337
ChE	ChE(20:3)b	0.0486391	0.0464368	0.0197828	0.019695	0.681157	0.79434
ChE	ChE(20:4)	0.487106	0.408476	0.121579	0.112147	0.0154731	0.0918861	Q
ChE	ChE(20:5)	0.169661	0.125975	0.102314	0.144656	0.214504	0.420298
ChE	ChE(21:4)	0.00198107	0.00186643	0.000933646	0.000813286	0.626339	0.762672
ChE	ChE(22:4)	0.00183724	0.00166934	0.000669254	0.000552966	0.309146	0.507788
ChE	ChE(22:5)a	0.00552055	0.00522621	0.00171073	0.00369639	0.719787	0.810023
ChE	ChE(22:5)b	0.00280789	0.00242772	0.000860365	0.000909906	0.119828	0.302311
ChE	ChE(22:6)	0.138873	0.112614	0.04258	0.0695003	0.110831	0.283316
ChE	ChE(23:6)	0.00102821	0.00101468	0.00010478	9.39744e-05	0.614037	0.757247
DG	DG(32:0)a	0.00107799	0.00100349	0.000214591	8.83961e-05	0.0831058	0.24676
DG	DG(32:0)b	0.00164196	0.00108993	0.00145166	0.000197474	0.041265	0.16592
DG	DG(32:1)	0.00164199	0.00110782	0.0013723	0.000266426	0.038858	0.161282
DG	DG(34:0)a	0.00107342	0.00101429	0.000204382	0.000102997	0.163684	0.358989
DG	DG(34:0)b	0.00134987	0.00103721	0.000958378	0.000168631	0.0794933	0.247455
DG	DG(34:1)a	0.00389435	0.00357225	0.00284394	0.00154577	0.589783	0.748869
DG	DG(34:1)b	0.00822831	0.00555128	0.00956062	0.00270258	0.140529	0.334842
DG	DG(34:2)a	0.00330405	0.00249494	0.00257413	0.00116773	0.122137	0.304161
DG	DG(34:2)b	0.00423281	0.002587	0.00432061	0.00124909	0.0480001	0.178154
DG	DG(36:1)a	0.00121528	0.00116651	0.000568834	0.000361602	0.697363	0.803529
DG	DG(36:1)b	0.00233842	0.00158931	0.00272938	0.000942236	0.156971	0.350237
DG	DG(36:2)a	0.00323972	0.00571782	0.00235541	0.00337712	0.00381361	0.0350489	Q
DG	DG(36:2)b	0.0137476	0.00901526	0.0135029	0.00503745	0.0758264	0.241893
DG	DG(36:3)a	0.00335322	0.00525243	0.00229564	0.00330594	0.0206936	0.110941	Q
DG	DG(36:3)b	0.0131873	0.00747947	0.0116456	0.00516202	0.0174339	0.0975288	Q
DG	DG(36:4)	0.00352489	0.00199034	0.00322979	0.00144772	0.0212105	0.110639	Q
DG	DG(38:5)	0.00161777	0.0010103	0.00202608	0.000101891	0.100374	0.272848
eDG	eDG(42:7)a	0.00137347	0.0014654	0.0018271	0.00178117	0.850835	0.897328
eDG	eDG(42:7)b	0.00103744	0.00283655	0.000119936	0.00289476	0.00576767	0.0454351	Q
eDG	eDG(42:7)c	0.00130942	0.0143287	0.00160067	0.0185509	0.00226785	0.0257468	Q
eDG	eDG(44:9)	0.00107941	0.00285563	0.000314051	0.00261302	0.00297997	0.0294941	Q
TG	TG(36:0)	0.00249416	0.00120081	0.00696608	0.000586199	0.303795	0.503283
TG	TG(38:0)	0.00357663	0.00152664	0.0103787	0.00127741	0.276815	0.485685
TG	TG(40:0)	0.0089918	0.00228348	0.0312437	0.0025811	0.235607	0.441477
TG	TG(42:0)	0.0146782	0.00601906	0.0376595	0.00619142	0.210154	0.420308
TG	TG(42:1)a	0.00974645	0.00179335	0.0338731	0.00151886	0.194345	0.399028
TG	TG(42:1)b	0.00328008	0.00318527	0.00591897	0.00417087	0.944225	0.951621
TG	TG(42:2)a	0.00376725	0.0014971	0.0104272	0.000990888	0.229875	0.437103
TG	TG(42:2)b	0.0019866	0.00181387	0.00253586	0.00096365	0.72597	0.814605
TG	TG(44:0)	0.032271	0.0154299	0.067028	0.0150327	0.177566	0.372503
TG	TG(44:1)	0.0239476	0.0107838	0.0523441	0.0101829	0.174134	0.369318
TG	TG(44:2)	0.00852602	0.00337098	0.0191426	0.00299323	0.143344	0.337382
TG	TG(45:0)	0.00220956	0.00180033	0.00291516	0.00134658	0.487034	0.671411
TG	TG(45:1)	0.00195165	0.00137483	0.00200917	0.000755379	0.143804	0.334387
TG	TG(46:0)	0.0315807	0.0189592	0.0471643	0.0152565	0.164052	0.357763
TG	TG(46:1)	0.107003	0.0559861	0.19438	0.0469426	0.161369	0.355935
TG	TG(46:2)	0.0355908	0.0142252	0.0684593	0.0117845	0.0925684	0.264677
TG	TG(46:3)a	0.00428498	0.00241773	0.00556072	0.00182597	0.083422	0.245808
TG	TG(46:3)b	0.00400805	0.00190106	0.00913261	0.00158338	0.209452	0.421086
TG	TG(47:0)a	0.00238341	0.00212112	0.00247502	0.00164185	0.63608	0.767271
TG	TG(47:0)b	0.00405654	0.0032056	0.0045994	0.00245283	0.377162	0.575433
TG	TG(47:1)	0.00661237	0.00496118	0.00719642	0.00384848	0.274783	0.491047
TG	TG(47:2)	0.00182436	0.0013167	0.00165138	0.000517847	0.110125	0.283388
TG	TG(48:0)	0.0811252	0.0600388	0.0934643	0.0411203	0.26121	0.473367
TG	TG(48:1)	0.175609	0.125992	0.198501	0.0715428	0.199015	0.402198
TG	TG(48:2)	0.107784	0.0755279	0.147014	0.0450197	0.249149	0.457959
TG	TG(48:3)	0.0522979	0.0257975	0.0842172	0.0196121	0.0943566	0.265852
TG	TG(48:4)a	0.00723234	0.00291659	0.0118969	0.00245211	0.0538465	0.190686
TG	TG(48:4)b	0.00197996	0.00120485	0.00203419	0.000730071	0.0531535	0.189975
TG	TG(49:0)a	0.0035477	0.00312772	0.00370293	0.00238876	0.60902	0.758328
TG	TG(49:0)b	0.00454244	0.00337569	0.00485378	0.00248108	0.247317	0.456767
TG	TG(49:1)a	0.0094142	0.00864012	0.008434	0.00690675	0.707488	0.805577
TG	TG(49:1)b	0.0198135	0.0160432	0.0200702	0.00980334	0.359346	0.561569
TG	TG(49:2)a	0.00350909	0.00232921	0.00393508	0.00140422	0.124548	0.306213
TG	TG(49:2)b	0.0104716	0.00940938	0.00896285	0.00587662	0.595207	0.753278
TG	TG(49:2)c	0.00743734	0.00614562	0.0068203	0.00330164	0.354455	0.563043
TG	TG(49:3)	0.00313331	0.00238511	0.00234965	0.00139054	0.143044	0.338743
TG	TG(50:0)	0.0940709	0.0739652	0.114052	0.0589758	0.396079	0.590295
TG	TG(50:1)	0.488138	0.436964	0.41514	0.210165	0.549994	0.727047
TG	TG(50:2)	0.374475	0.341495	0.278301	0.140441	0.565148	0.729589
TG	TG(50:3)	0.249897	0.19115	0.183144	0.0925058	0.123561	0.305733
TG	TG(50:4)	0.00662616	0.00334781	0.00788556	0.00256913	0.0336573	0.144352	Q
TG	TG(50:5)a	0.00542264	0.00317131	0.00529427	0.00171316	0.0299004	0.139055	Q
TG	TG(50:5)b	0.00278995	0.00165019	0.0029209	0.00131884	0.0564498	0.191137
TG	TG(50:5)c	0.00228003	0.00195074	0.00215372	0.00277437	0.631917	0.76464
TG	TG(50:6)	0.00140894	0.00117223	0.000879144	0.00057928	0.230809	0.436727
TG	TG(51:0)	0.00276367	0.00225501	0.00308703	0.00136194	0.410615	0.60727
TG	TG(51:1)a	0.0124739	0.0116536	0.0108519	0.00879246	0.75608	0.836237
TG	TG(51:1)b	0.0196517	0.0163122	0.0211311	0.00904115	0.427101	0.622116
TG	TG(51:2)a	0.0454994	0.0446235	0.0358736	0.0284417	0.919228	0.943675
TG	TG(51:2)b	0.0024045	0.00245603	0.00172035	0.0016994	0.911498	0.943266
TG	TG(51:3)	0.0254403	0.0226205	0.0173179	0.011372	0.466216	0.652026
TG	TG(51:4)	0.00521618	0.00373701	0.00304151	0.00196708	0.031871	0.143049	Q
TG	TG(52:0)	0.033934	0.0260013	0.0566075	0.0303508	0.50344	0.68667
TG	TG(52:1)	0.357066	0.317028	0.376884	0.195659	0.608579	0.760231
TG	TG(52:2)	1.37264	1.40109	0.772441	0.573948	0.87494	0.917736
TG	TG(52:3)	1.30997	1.19969	0.674303	0.534199	0.497749	0.681316
TG	TG(52:4)a	0.43779	0.34484	0.2824	0.227962	0.17889	0.373251
TG	TG(52:4)b	0.0206562	0.0116519	0.0247246	0.00615867	0.0554024	0.19094
TG	TG(52:5)a	0.0787485	0.0570954	0.0673024	0.0366405	0.129688	0.312873
TG	TG(52:5)b	0.0186389	0.0108981	0.0198672	0.00637867	0.0454348	0.173642
TG	TG(52:5)c	0.00645852	0.00513355	0.00605362	0.00686525	0.456213	0.642694
TG	TG(52:6)a	0.00565707	0.00374931	0.00550985	0.00481107	0.173636	0.370296
TG	TG(52:6)b	0.00484312	0.00342976	0.00538575	0.00579735	0.356776	0.562104
TG	TG(52:7)a	0.00187166	0.00119628	0.00129164	0.000557763	0.0111788	0.0719167	Q
TG	TG(52:7)b	0.00191776	0.00158191	0.00138197	0.00171268	0.435304	0.629316
TG	TG(53:0)	0.00132341	0.00109453	0.000826834	0.000243415	0.146443	0.33448
TG	TG(53:1)	0.00626544	0.00549531	0.00646476	0.0033109	0.564568	0.731286
TG	TG(53:2)	0.0277355	0.0280822	0.0201903	0.0166905	0.944239	0.949157
TG	TG(53:3)a	0.0163719	0.0163725	0.00422218	0.00414428	0.999567	0.999567
TG	TG(53:3)b	0.0259666	0.0219504	0.0168688	0.0110902	0.288231	0.494475
TG	TG(54:0)	0.00645487	0.00508914	0.0100779	0.00566225	0.523059	0.701044
TG	TG(54:1)	0.0680978	0.0607327	0.109596	0.0718041	0.762941	0.839018
TG	TG(54:2)	0.290847	0.259985	0.310725	0.174425	0.639331	0.766404
TG	TG(54:3)	0.386798	0.377695	0.325362	0.217346	0.900744	0.934643
TG	TG(54:4)a	0.392048	0.346256	0.305467	0.223053	0.519525	0.703637
TG	TG(54:4)b	0.0106032	0.00825407	0.0106209	0.00474601	0.272042	0.48841
TG	TG(54:5)a	0.194851	0.146285	0.174499	0.132863	0.242232	0.449527
TG	TG(54:5)b	0.096206	0.0681678	0.0860385	0.0359148	0.10392	0.278562
TG	TG(54:6)a	0.0721439	0.0447965	0.0814414	0.0352804	0.0963022	0.267429
TG	TG(54:6)b	0.0417456	0.0247177	0.0400945	0.0219964	0.0477476	0.178937
TG	TG(54:6)c	0.0161871	0.0144838	0.0136765	0.0186511	0.707635	0.803374
TG	TG(54:7)a	0.01429	0.00750591	0.0180099	0.00646849	0.0558278	0.190704
TG	TG(54:7)b	0.0205546	0.0108841	0.0192098	0.00851554	0.0147769	0.0891233	Q
TG	TG(54:7)c	0.0152836	0.0101141	0.0140624	0.0105608	0.122008	0.305811
TG	TG(54:8)a	0.00225714	0.00155533	0.00249061	0.000807126	0.14346	0.335609
TG	TG(54:8)b	0.00181919	0.00117864	0.00124146	0.000534182	0.0121671	0.0757503	Q
TG	TG(54:8)c	0.00403029	0.00223275	0.00365053	0.00195884	0.0218416	0.112411	Q
TG	TG(55:1)	0.0016885	0.0014593	0.00139073	0.0006387	0.414404	0.610534
TG	TG(55:2)	0.00283905	0.00262547	0.00255305	0.00146575	0.694914	0.805516
TG	TG(55:3)	0.00269455	0.00275007	0.00241967	0.00170511	0.920179	0.942147
TG	TG(55:8)	0.00116437	0.00102708	0.000588123	0.000159836	0.215592	0.420296
TG	TG(56:0)	0.00228338	0.0018548	0.00273489	0.00145313	0.453484	0.643547
TG	TG(56:1)	0.00994886	0.00865157	0.0152889	0.00989042	0.702108	0.801815
TG	TG(56:2)	0.0195038	0.0164562	0.0305898	0.0172923	0.638993	0.768384
TG	TG(56:3)	0.0187554	0.0181105	0.0272788	0.0181114	0.915882	0.945269
TG	TG(56:4)	0.00288435	0.00239222	0.00270705	0.00141772	0.383155	0.582275
TG	TG(56:5)a	0.0142037	0.0120458	0.0118044	0.00635078	0.38397	0.581225
TG	TG(56:5)b	0.0452444	0.0403614	0.0326471	0.0285141	0.553903	0.72232
TG	TG(56:6)a	0.0839271	0.0668775	0.0606039	0.0339007	0.187281	0.388657
TG	TG(56:6)b	0.00705088	0.00586621	0.00770354	0.00743027	0.563691	0.732609
TG	TG(56:7)a	0.0458536	0.0290622	0.0380011	0.0177811	0.0328904	0.144269	Q
TG	TG(56:7)b	0.111739	0.0767872	0.0878938	0.0571893	0.0777934	0.244132
TG	TG(56:8)a	0.0148723	0.00814826	0.0116036	0.0044696	0.00457391	0.0383811	Q
TG	TG(56:8)b	0.0680308	0.0374852	0.0604224	0.0290906	0.0159835	0.093479	Q
TG	TG(56:9)a	0.00351405	0.00182137	0.00279051	0.000888143	0.00258058	0.0276696	Q
TG	TG(56:9)b	0.00446963	0.00265687	0.0053738	0.00190179	0.0848237	0.248045
TG	TG(56:10)	0.00136299	0.00146505	0.00130264	0.00159994	0.799609	0.857359
TG	TG(57:2)	0.00134945	0.00117969	0.000850215	0.000479582	0.348428	0.558063
TG	TG(58:0)	0.00129559	0.00113156	0.000833321	0.000401037	0.335374	0.54165
TG	TG(58:1)	0.00471534	0.00412812	0.00675103	0.00457492	0.699914	0.804067
TG	TG(58:2)	0.00666581	0.00646725	0.00981775	0.00888815	0.937272	0.952071
TG	TG(58:5)a	0.0016524	0.00146808	0.00124997	0.000890482	0.522174	0.702296
TG	TG(58:5)b	0.00132722	0.00119229	0.000587244	0.000487214	0.352159	0.561707
TG	TG(58:6)	0.00582619	0.00476373	0.00424763	0.00298262	0.276632	0.487581
TG	TG(58:7)a	0.00573555	0.00443649	0.00367587	0.00191374	0.0929827	0.263907
TG	TG(58:7)b	0.00546827	0.00494393	0.00291866	0.00264278	0.485544	0.671756
TG	TG(58:7)c	0.0107736	0.00787429	0.00923794	0.00786901	0.211136	0.417942
TG	TG(58:8)	0.0225815	0.014394	0.0182193	0.00901813	0.0321569	0.142673	Q
TG	TG(58:9)	0.0229385	0.0125051	0.0199748	0.00755377	0.00976166	0.0638644	Q
TG	TG(58:10)a	0.00512457	0.00251079	0.00454782	0.00146217	0.00411678	0.0353128	Q
TG	TG(58:10)b	0.00400854	0.0023857	0.00389474	0.00221499	0.0542783	0.190468
TG	TG(58:11)a	0.0018303	0.00137739	0.00312006	0.0012387	0.459472	0.644932
TG	TG(58:11)b	0.00264405	0.00217785	0.0045849	0.00365552	0.673857	0.788208
TG	TG(58:12)	0.00146237	0.00115549	0.00214882	0.000557876	0.444026	0.634792
TG	TG(60:1)a	0.00178727	0.00182738	0.00106512	0.000903474	0.879638	0.920163
TG	TG(60:1)b	0.00179849	0.00143481	0.00196144	0.000885263	0.357193	0.560474
TG	TG(60:2)a	0.00279324	0.00302052	0.000983608	0.00086965	0.364567	0.562891
TG	TG(60:2)b	0.00281101	0.00250776	0.00419549	0.00309101	0.756675	0.834505
TG	TG(60:10)a	0.00132632	0.00111757	0.000571126	0.000385003	0.108635	0.283331
TG	TG(60:10)b	0.00362123	0.00195852	0.00506969	0.00158419	0.0888923	0.256063
TG	TG(60:11)	0.00561469	0.00350247	0.00585944	0.0037009	0.105398	0.280576
TG	TG(60:12)a	0.0017557	0.00111951	0.00163104	0.0003342	0.0389073	0.159768
TG	TG(60:12)b	0.00331411	0.00167253	0.00849356	0.0020953	0.300057	0.499233
TG	TG(60:12)c	0.00525988	0.00335488	0.00877255	0.00558543	0.326827	0.530065
TG	TG(60:13)	0.0026423	0.0013109	0.00694701	0.00106915	0.293544	0.494795
TG	TG(62:12)a	0.00135232	0.00110988	0.00130347	0.00037127	0.323965	0.527639
TG	TG(62:12)b	0.0014631	0.00119285	0.00163055	0.000647725	0.398841	0.592126
TG	TG(62:13)	0.00382755	0.00171147	0.00938125	0.00213707	0.225372	0.432804
TG	TG(62:14)	0.00318915	0.00128653	0.00845335	0.00104834	0.216583	0.420106
eTG	eTG(50:1)a	0.00219111	0.00175971	0.00198261	0.000559321	0.249271	0.456012
eTG	eTG(52:1)b	0.001408	0.00118175	0.000729869	0.000320155	0.124752	0.304773
eTG	eTG(52:2)	0.00197809	0.00159416	0.00158806	0.000576842	0.214347	0.422133
PUFA	AA	2.35563	4.11691	1.43597	1.80383	0.000297095	0.00764525	Q
PUFA	EPA	6.27404	9.32693	6.70308	12.21	0.27655	0.489671
PUFA	DHA	9.89009	8.71727	6.54209	6.87122	0.521876	0.704349
COX	PGE2	0.131188	0.819346	0.172662	0.712672	9.70202e-05	0.00534997	Q
COX	15-oxo-PGE2	0.00545338	0.0298157	0.00390136	0.0353116	0.00263225	0.0274608	Q
COX	PGF2α	0.0144896	0.102977	0.00992497	0.0617541	3.52838e-07	0.000136196	Q
COX	TXB2	0.0825267	0.364842	0.111743	0.312557	0.000235811	0.00700177	Q
COX	12-HHT	0.225351	0.983841	0.289935	0.894851	0.000453512	0.00921346	Q
LOX	5-HETE	1.8668	34.9129	8.99892	27.2523	4.67219e-06	0.000601155	Q
LOX	8-HETE	0.294297	5.29082	1.30471	5.43001	0.000170471	0.00731131	Q
LOX	12-HETE	0.367634	5.18653	1.16665	4.70303	4.67015e-05	0.00300446	Q
LOX	15-HETE	0.255795	3.95774	0.871899	3.31846	1.52013e-05	0.00117354	Q
LOX	16-HETE	0.0398138	0.0702189	0.0138594	0.0335279	0.000244115	0.0067306	Q
LOX	5-oxo-ETE	0.0489916	0.906524	0.234999	1.17094	0.0016609	0.0206809	Q
LOX	15-oxo-ETE	0.0111764	0.0806237	0.00950492	0.141673	0.0249645	0.120454	Q
LOX	5,15-diHETE	0.0588476	1.87559	0.278511	2.00328	0.00019094	0.00670026	Q
LOX	8,15-diHETE	0.0405557	2.61605	0.174222	3.64976	0.00214849	0.0251308	Q
LOX	5-HEPE	0.57155	8.57002	2.63458	10.8302	0.00159197	0.0204834	Q
LOX	8-HEPE	0.10349	1.45339	0.437886	2.2473	0.0077672	0.0545116	Q
LOX	12-HEPE	0.105574	1.39164	0.39569	2.15717	0.00811769	0.0549724	Q
LOX	15-HEPE	0.0612678	1.12726	0.244572	1.9565	0.014032	0.0859739	Q
LOX	4-HDoHE	0.0949606	1.60695	0.350727	1.78326	0.000405297	0.00869136	Q
LOX	7-HDoHE	0.030046	0.553644	0.111127	0.767711	0.00293226	0.0297855	Q
LOX	10-HDoHE	0.150927	2.42876	0.639782	2.82572	0.0006905	0.0115884	Q
LOX	13-HDoHE	0.145272	2.57915	0.558046	3.14314	0.000985159	0.0146258	Q
LOX	14-HDoHE	0.0994661	1.35207	0.322192	1.47057	0.000391807	0.00889633	Q
LOX	17-HDoHE	0.0830227	1.32754	0.333385	1.49288	0.000491373	0.0094835	Q
LOX	17-oxo-DHA	0.00784832	0.0121171	0.00123862	0.012536	0.109863	0.284613
LOX	10,17-diHDoHE	0.0379826	2.0335	0.18137	3.75722	0.0159968	0.0921607	Q
P450	18-HETE	0.0274247	0.0276803	0.0107686	0.0113506	0.932426	0.949647
P450	19-HETE	0.0394393	0.0261598	0.0189301	0.0166577	0.0074557	0.0543	Q
P450	20-HETE	0.0221626	0.01568	0.0135604	0.0101416	0.0455666	0.172438
P450	5,6-EpETrE	0.00789675	0.00923475	0.00135661	0.00244076	0.0211004	0.111572	Q
P450	5,6-diHETrE	0.0917526	0.451855	0.0601216	0.275475	1.47753e-06	0.000285164	Q
P450	8,9-diHETrE	0.0515901	0.0789046	0.017889	0.0303172	0.000384088	0.00926611	Q
P450	11,12-diHETrE	0.280313	0.265082	0.0883218	0.126682	0.616945	0.758411
P450	14,15-diHETrE	0.362699	0.348441	0.10998	0.16127	0.711258	0.805119
P450	18-HEPE	0.0629853	0.881744	0.224907	1.2793	0.00488104	0.0392517	Q
P450	5,6-diHETE	0.0172651	0.378602	0.06119	0.400133	0.000201197	0.00647183	Q
P450	14,15-diHETE	0.0499047	0.0555115	0.0345633	0.0479871	0.629865	0.764554
P450	17,18-diHETE	0.293056	0.252697	0.202619	0.184173	0.440538	0.632148
P450	20-HDoHE	0.125273	1.84517	0.399834	2.12862	0.000657701	0.0115397	Q
P450	19,20-diHDoPE	0.468822	0.478125	0.180263	0.406899	0.917417	0.944328
Q stands for qualified the threshold when compared the levels between healthy and ATOPY subjects
If more than 2 lipid species posess same formula, each lipid species put alphabet after class to distinguish each other
