# Supplementary material for: Plasma Lipid Profiling of Patients with Chronic Ocular Complications Caused by Stevens-Johnson Syndrome/Toxic Epidermal Necrolysis
Source: PLoS One. 2016 Nov 29;11(11):e0167402. doi: 10.1371/journal.pone.0167402 (PMC5127552; doi:10.1371/journal.pone.0167402)
Supplement: S5 Table — (XLSX) [file pone.0167402.s005.xlsx]

## Sheet: Sheet1
S5 Table. Levels of arachidonic acid-containing phosphatidylcholines in the validation study
	Healthy	Healthy	Healthy	Healthy	Healthy	Healthy	Healthy	Healthy	Healthy	Healthy	Healthy	Healthy	Healthy	Healthy	Healthy	Healthy	Healthy	Healthy	Healthy	Healthy	Healthy	Healthy	Healthy	Healthy	Healthy	Healthy	Healthy	Healthy	Healthy	Healthy	Healthy	Healthy	Healthy	Healthy	Healthy	Healthy	Healthy	Healthy	Healthy	Healthy	Healthy	Healthy	Healthy	Healthy	Healthy	Healthy	Healthy	Healthy	Healthy
mM	N501	N502	N503	N504	N506	N508	N511	N512	N513	N514	N515	N516	N517	N518	N519	N520	N224	N225	N362	N363	N364	N365	N366	N367	N232	N402	N404	N405	N406	N407	N408	N409	N410	N412	N413	N414	N415	N416	N417	N418	N420	N421	N422	N423	N424	N426	N427	N428	N429
PC(20:0/20:4)	0.182648	0.175672	0.177226	0.135136	0.0992078	0.121481	0.141311	0.164697	0.21245	0.163383	0.101437	0.118914	0.204737	0.239765	0.221658	0.198476	0.198894	0.166865	0.185474	0.0985103	0.154938	0.233762	0.117711	0.179731	0.215257	0.158568	0.130806	0.0952093	0.177563	0.128973	0.157184	0.123699	0.192947	0.178386	0.13748	0.245504	0.149956	0.124942	0.182322	0.195574	0.171066	0.174202	0.0839276	0.15176	0.104466	0.234422	0.118875	0.0899458	0.110217
PC(18:0e/20:4)	1.94394	2.61623	2.01645	1.77437	1.37166	1.36088	1.25257	2.08648	2.74394	2.38568	0.891369	1.44749	2.55286	2.7076	3.24633	2.1519	2.17301	2.54506	2.63455	2.09569	2.10496	2.67164	1.40422	1.77882	2.1635	1.75483	1.99465	1.38552	2.25723	1.22169	2.25492	2.26382	2.09084	2.16935	2.54991	3.19918	2.32421	2.03998	1.73027	3.11916	2.52142	1.96801	1.73489	2.73994	1.3885	3.6486	2.27665	1.32378	1.20909
PC(18:1e/20:4)	0.946706	1.0559	1.34631	0.619229	0.976451	0.746046	0.525561	0.872	1.3626	1.19908	0.39489	0.534364	1.32945	1.5694	1.4317	0.577731	1.18295	1.17926	0.838491	0.424827	0.707277	0.909142	0.807947	0.838838	0.934715	0.879294	0.712215	0.780197	0.986194	0.624379	0.752496	0.964415	0.84151	1.0153	1.23096	1.55791	0.91145	0.348226	1.05759	1.32192	1.00939	0.836064	0.713516	0.956858	0.493582	1.71243	0.918186	0.465483	0.619866
PC(20:0e/20:4)	0.342561	0.433765	0.24538	0.303096	0.179693	0.196709	0.247056	0.46196	0.452529	0.368923	0.117954	0.264185	0.395309	0.462076	0.510369	0.336348	0.314626	0.412412	0.555396	0.331221	0.378965	0.512486	0.192085	0.311933	0.376263	0.279038	0.406661	0.158947	0.340742	0.163209	0.365113	0.429326	0.316241	0.450117	0.405278	0.616243	0.351274	0.352757	0.252716	0.475048	0.455465	0.368928	0.237904	0.575956	0.229278	0.559187	0.393188	0.197102	0.200028
Healthy; healthy volunteer, SOC; SJS/TEN-associated severe ocular complication.
[truncated: 57 more columns]
